# Supplementary material for: Identification of Genetic Diagnostic Markers for Systemic Lupus Erythematosus
Source: Genet Res (Camb). 2026 Jun 12;2026:7043184. doi: 10.1155/genr/7043184 (PMC13263162; doi:10.1155/genr/7043184)
Supplement: Supplementary file 1 — Supporting Information Supporting Excel 1. Commonly used parameter settings for the 12 machine learning algorithms and their advantages and disadvantages. Supporting Excel 2. eQTL data. Supporting Excel 3. GO functional analysis of intersection genes in biological processes (BPs), cellular components (CCs), and molecular functions (MFs). Supporting Excel 4. KEGG pathway enrichment analysis of intersection genes. Supporting Excel 5. Statistical comparison of ROC AUCs using the DeLong test. Supporting Excel 6. MR analysis results of hub genes on SLE. Supporting Excel 7. Heterogeneity and pleiotropy test results of hub genes and SLE. Supporting Excel 8. MR analysis results of all genes. Supporting Excel 9. DRUG enrich. Supporting Figure 1. Principal component analysis (PCA) of the post‐batch‐corrected training data displayed by cohort and disease status. Each point represents one sample; colors indicate cohort, and shapes indicate disease status. This combined view was provided to further visualize the distribution of SLE and control samples across datasets after batch‐effect correction. Supporting Figure 2. Construction of 113 machine learning models. Supporting Figure 3. Calibration performance and clinical utility of the optimal GBM model assessed by calibration curves and decision curve analysis. (A‐E) Calibration curves. (F‐J) Decision curves. Supporting Figure 4. SHAP‐based interpretation of the optimal GBM model. (A) The top 19 highly predictive features in the GBM model. (B‐C) Representative waterfall plots are shown to illustrate the cumulative contribution of multiple features to individual predictions. Supporting Figure 5. Results of leave‐one‐out analysis of core genes causally associated with SLE. (A) GBP1, (B) IFI6, (C) KLHDC8B, (D) OAS3, (E) ZCCHC2. [file GENR-2026-7043184-s001.zip › Supplementary Excels.xlsx]

## Sheet: Legend
Title: Identification of Diagnostic Genes for Systemic Lupus erythematosus by Bioinformatics and Mendelian Randomization
Authors: Qianqian Liu, Hairong Yang, Chunxiao Dang, Xingxing Song
Contents:
Supplementary Excel 1. Commonly used parameter settings for the 12 machine learning algorithms and their advantages and disadvantages.
Supplementary Excel 2. eQTL data.
Supplementary Excel 3. GO functional analysis of intersection genes in biological processes (BP), cellular components (CC), and molecular functions (MF).
Supplementary Excel 4. KEGG pathway enrichment analysis of intersection genes.
Supplementary Excel 5. Statistical comparison of ROC AUCs using the DeLong test.
Supplementary Excel 6. MR analysis results of hub genes on SLE.
Supplementary Excel 7. Heterogeneity and pleiotropy test results of hub genes and SLE.
Supplementary Excel 8. MR analysis results of all genes.
Supplementary Excel 9. DRUG enrich

## Sheet: Excel S1
Supplementary Excel 1. Commonly used parameter settings for the 12 machine learning algorithms and their advantages and disadvantages.
Order	Algorithm	Key Features	Advantages	Disadvantages	Common parameters	Typical settings / tuning ranges
1	Lasso	L1 regularization regression, selects the most relevant features, reduces model complexity	Simplifies the model, reduces overfitting, good for high-dimensional data	May ignore small but contributing features	alpha, lambda	alpha = 1; lambda selected by 10-fold cross-validation
2	Stepglm	Stepwise regression, selects variables based on AIC criteria	Easy to interpret, automatically selects important variables	Relies on AIC criteria, may overlook more complex relationships between variables	family, direction	family = binomial; direction = both/backward/forward
3	Support Vector Machine (SVM)	Classification algorithm that maximizes the decision boundary	Strong classification capability, good for high-dimensional data	Sensitive to parameters, long training time	kernel, cost, gamma	kernel = radial; cost = 0.1, 1, 10; gamma = 0.001, 0.01, 0.1
4	Random Forest (RF)	Ensemble of decision trees, classifies by majority voting	Noise-resistant, reduces overfitting, handles non-linear data	Performance may degrade with high-dimensional sparse data, less interpretable	ntree, mtry, nodesize	ntree = 500 or 1000; mtry tuned by cross-validation; nodesize = 1–10
5	Linear Discriminant Analysis (LDA)	Linear classification model, assumes normal distribution of features	Suitable for multi-class problems with normally distributed features, simple and efficient	Sensitive to outliers, may not work well for non-linear data distributions	prior, tol	Usually default settings
6	eXtreme Gradient Boosting (XGBoost)	Boosting tree model, incrementally optimizes classification error	High accuracy, handles complex data structures	High computational complexity, prone to overfitting	nrounds, max_depth, eta, subsample, colsample_bytree	nrounds = 100–500; max_depth = 3, 5, 7; eta = 0.01, 0.05, 0.1; subsample = 0.7–1.0; colsample_bytree = 0.7–1.0
7	Gradient Boosting Machine (GBM)	Boosting technique that incrementally improves model	Strong performance, suitable for non-linear relationships	Slow training, prone to overfitting	n.trees, interaction.depth, shrinkage, n.minobsinnode	n.trees = 100, 300, 500; interaction.depth = 1, 3, 5; shrinkage = 0.01 or 0.1; n.minobsinnode = 5 or 10
8	Ridge	L2 regularization regression, reduces the effect of multicollinearity	Suitable for handling multicollinearity, does not completely ignore features	Retains all features, less interpretable	alpha, lambda	alpha = 0; lambda selected by 10-fold cross-validation
9	Elastic Network (Enet)	Combines the benefits of Lasso and Ridge, uses both L1 and L2 regularization	Handles feature selection and multicollinearity well, good for high-dimensional data	Complex parameter tuning, depends on regularization strength	alpha, lambda	alpha = 0.1–0.9; lambda selected by cross-validation
10	Generalized Linear Model Boosting (glmBoost)	Boosting method based on generalized linear models, handles various distributions	Flexible, strong performance across different distribution structures	Higher complexity, may overfit on certain datasets	mstop, nu	mstop = 100–500; nu = 0.01 or 0.1
11	plsRglm	Generalized linear model with partial least squares regression	Suitable for high-dimensional multivariate regression	Complex model building, less interpretable	ncomp	ncomp = 2–10, selected by cross-validation
12	Naive Bayes (NB)	Simple classification algorithm based on Bayes’ theorem, assumes feature independence	Highly efficient, works well for small datasets	Assumes feature independence, which is often not true in practice	laplace, usekernel, adjust	Usually default settings; laplace = 0 or 1; usekernel = TRUE/FALSE

## Sheet: Excel S2
Supplementary Excel 2. eQTL data.
id.exposure	exposure	SNP	chr.exposure	pos.exposure	effect_allele.exposure	other_allele.exposure	beta.exposure	se.exposure	eaf.exposure	pval.exposure	samplesize.exposure	mr_keep.exposure	pval_origin.exposure	data_source.exposure	R2	F
eqtl-a-ENSG00000000938	FGR	rs34806307	1	27958339	T	C	0.282954	0.0253262	0.0581208	5.57E-29	29937	TRUE	reported	igd	0.00415218	124.814
eqtl-a-ENSG00000000938	FGR	rs17617068	5	179168097	C	T	-0.10863	0.0129886	0.297362	6.08E-17	31684	TRUE	reported	igd	0.00220281	69.9435
eqtl-a-ENSG00000000938	FGR	rs2594836	5	173205318	A	G	0.100376	0.0137126	0.749651	2.48E-13	31569	TRUE	reported	igd	0.00169443	53.5788
eqtl-a-ENSG00000000938	FGR	rs149110519	6	144385777	T	C	0.185528	0.026612	0.0526158	3.13E-12	25735	TRUE	reported	igd	0.00188504	48.5993
eqtl-a-ENSG00000000938	FGR	rs16895831	6	42515791	T	C	0.0831772	0.0146022	0.209742	1.23E-08	27823	TRUE	reported	igd	0.00116483	32.4445
eqtl-a-ENSG00000000938	FGR	rs56388170	7	28724374	T	G	0.0774135	0.0131112	0.289189	3.54E-09	31355	TRUE	reported	igd	0.0011106	34.8595
eqtl-a-ENSG00000000938	FGR	rs149007767	7	50370254	T	C	-0.163765	0.0166246	0.149708	6.79E-23	30077	TRUE	reported	igd	0.00321593	97.0311
eqtl-a-ENSG00000000938	FGR	rs741738	11	309508	A	G	-0.110495	0.0149798	0.195461	1.63E-13	17978	TRUE	reported	igd	0.00301731	54.4033
eqtl-a-ENSG00000000938	FGR	rs77526211	13	40974023	A	G	0.182278	0.0292309	0.0432109	4.49E-10	29277	TRUE	reported	igd	0.00132642	38.8825
eqtl-a-ENSG00000000971	CFH	rs203683	1	196678432	C	G	0.153282	0.01205	0.593851	4.54E-37	31529	TRUE	reported	igd	0.00510593	161.801
eqtl-a-ENSG00000000971	CFH	rs523427	1	197223447	G	A	-0.186279	0.0288023	0.95544	9.97E-11	29788	TRUE	reported	igd	0.00140224	41.8258
eqtl-a-ENSG00000000971	CFH	rs1317082	3	169497585	G	A	-0.120934	0.0137489	0.247755	1.42E-18	31644	TRUE	reported	igd	0.00243898	77.363
eqtl-a-ENSG00000000971	CFH	rs6897932	5	35874575	T	C	-0.0765344	0.0135048	0.262908	1.45E-08	31259	TRUE	reported	igd	0.0010264	32.1151
eqtl-a-ENSG00000001084	GCLC	rs6942249	6	53515483	A	G	-0.0807579	0.014345	0.220282	1.80E-08	31315	TRUE	reported	igd	0.00101106	31.6914
eqtl-a-ENSG00000001084	GCLC	rs809942	6	53443269	A	G	-0.209273	0.0151051	0.188827	1.19E-43	31644	TRUE	reported	igd	0.00602922	191.934
eqtl-a-ENSG00000001084	GCLC	rs661603	6	53370107	C	T	-0.212352	0.0118763	0.433538	1.68E-71	31644	TRUE	reported	igd	0.0100021	319.686
eqtl-a-ENSG00000001561	ENPP4	rs2057148	6	45937610	C	G	-0.0685989	0.0125754	0.662706	4.90E-08	30696	TRUE	reported	igd	0.000968474	29.7552
eqtl-a-ENSG00000001561	ENPP4	rs56139334	6	46077847	T	C	-0.81601	0.0229873	0.0658828	1.00E-200	31355	TRUE	reported	igd	0.0386363	1260.05
eqtl-a-ENSG00000001561	ENPP4	rs7744030	6	46042757	T	C	0.460012	0.0116326	0.380286	1.00E-200	31132	TRUE	reported	igd	0.0478291	1563.71
eqtl-a-ENSG00000001561	ENPP4	rs77868167	6	46471256	T	C	0.135859	0.0230028	0.0719597	3.50E-09	31355	TRUE	reported	igd	0.00111129	34.8809
eqtl-a-ENSG00000002549	LAP3	rs148021887	4	18093497	A	C	-0.159097	0.0252506	0.0588673	2.96E-10	25173	TRUE	reported	igd	0.00157457	39.6959
eqtl-a-ENSG00000002549	LAP3	rs2872795	4	17330381	C	T	0.0855677	0.0135529	0.740191	2.73E-10	28533	TRUE	reported	igd	0.00139509	39.8589
eqtl-a-ENSG00000002549	LAP3	rs112570672	4	17914257	A	G	0.497758	0.0336696	0.0317809	1.87E-49	23500	TRUE	reported	igd	0.00921451	218.536
eqtl-a-ENSG00000002549	LAP3	rs1609903	4	17533328	C	G	-0.287426	0.0141406	0.779076	7.54E-92	28799	TRUE	reported	igd	0.0141434	413.13
eqtl-a-ENSG00000002549	LAP3	rs150530659	4	17797314	C	T	-0.456437	0.0453355	0.0174155	7.64E-24	23593	TRUE	reported	igd	0.00427799	101.356
eqtl-a-ENSG00000002549	LAP3	rs28727456	4	17540848	G	A	0.508059	0.0147013	0.185536	1.00E-200	24204	TRUE	reported	igd	0.0470232	1194.21
eqtl-a-ENSG00000002549	LAP3	rs13164856	5	131813204	C	T	-0.0745715	0.0131962	0.283115	1.59E-08	28473	TRUE	reported	igd	0.00112028	31.9314
eqtl-a-ENSG00000002549	LAP3	rs4788084	16	28539848	T	C	-0.0926903	0.012035	0.419635	1.34E-14	28533	TRUE	reported	igd	0.00207457	59.3125
eqtl-a-ENSG00000002726	AOC1	rs13226058	7	150536031	A	G	-0.302282	0.0379894	0.0250636	1.76E-15	19650	TRUE	reported	igd	0.00321174	63.3075
eqtl-a-ENSG00000002726	AOC1	rs765483	7	150596308	T	C	0.294244	0.0285358	0.0452219	6.27E-25	25983	TRUE	reported	igd	0.00407542	106.317
eqtl-a-ENSG00000002726	AOC1	rs73167624	7	150658795	A	G	0.549942	0.0304821	0.0387678	9.22E-73	23989	TRUE	reported	igd	0.0133869	325.468
eqtl-a-ENSG00000002726	AOC1	rs77270862	7	150186821	G	T	0.299313	0.0488658	0.015021	9.06E-10	4993	TRUE	reported	igd	0.0074581	37.5031
eqtl-a-ENSG00000002726	AOC1	rs9657890	7	150435443	T	C	0.398501	0.0122357	0.327004	1.00E-200	25885	TRUE	reported	igd	0.0393651	1060.64
eqtl-a-ENSG00000002822	MAD1L1	rs146817114	7	2478609	A	G	0.258917	0.0444577	0.018211	5.75E-09	15975	TRUE	reported	igd	0.00211868	33.9135
eqtl-a-ENSG00000002822	MAD1L1	rs73288749	7	1929255	T	C	-0.362079	0.0448661	0.0178348	7.01E-16	25036	TRUE	reported	igd	0.00259464	65.1231
eqtl-a-ENSG00000002822	MAD1L1	rs7801421	7	1989888	G	C	0.365474	0.01209	0.35037	1.00E-200	30902	TRUE	reported	igd	0.0287222	913.76
eqtl-a-ENSG00000002822	MAD1L1	rs3800875	7	2117261	T	C	0.300934	0.0152919	0.179747	3.25E-86	31017	TRUE	reported	igd	0.0123319	387.25
eqtl-a-ENSG00000002822	MAD1L1	rs75649291	7	1843708	T	C	-0.415204	0.0401381	0.0223203	4.43E-25	28417	TRUE	reported	igd	0.00375145	106.999
eqtl-a-ENSG00000002822	MAD1L1	rs6463939	7	1614662	G	A	-0.242497	0.0328778	0.0337862	1.63E-13	5668	TRUE	reported	igd	0.00950668	54.3818
eqtl-a-ENSG00000002919	SNX11	rs56330463	5	148200011	C	T	0.0674741	0.0120539	0.582097	2.17E-08	31569	TRUE	reported	igd	0.000991579	31.3322
eqtl-a-ENSG00000002919	SNX11	rs11079822	17	46552897	A	G	-0.767698	0.0313353	0.0358931	1.49E-132	31236	TRUE	reported	igd	0.0188535	600.185
eqtl-a-ENSG00000002919	SNX11	rs78317601	17	45986496	G	A	-0.702722	0.0202656	0.0870616	1.00E-200	31562	TRUE	reported	igd	0.0366983	1202.32
eqtl-a-ENSG00000002919	SNX11	rs118036504	17	46073854	C	T	0.336141	0.0522445	0.013112	1.24E-10	21129	TRUE	reported	igd	0.00195539	41.3924
eqtl-a-ENSG00000002919	SNX11	rs1473117	17	46092539	T	C	-0.496707	0.017994	0.117639	9.91E-168	31567	TRUE	reported	igd	0.0235696	761.934
eqtl-a-ENSG00000002933	TMEM176A	rs12478601	2	43721508	T	C	0.0756615	0.0120214	0.574604	3.09E-10	31300	TRUE	reported	igd	0.001264	39.6107
eqtl-a-ENSG00000002933	TMEM176A	rs9880192	3	128297569	C	G	-0.0687407	0.0121727	0.392874	1.63E-08	31569	TRUE	reported	igd	0.00100915	31.8879
eqtl-a-ENSG00000002933	TMEM176A	rs4725338	7	150082342	A	G	-0.247459	0.018904	0.889954	3.75E-39	31355	TRUE	reported	igd	0.00543532	171.345
eqtl-a-ENSG00000002933	TMEM176A	rs17173656	7	150598659	C	T	0.310011	0.0193687	0.103442	1.16E-57	31684	TRUE	reported	igd	0.00802077	256.169
eqtl-a-ENSG00000002933	TMEM176A	rs3778872	7	150669976	G	C	-0.0993911	0.0159547	0.166501	4.68E-10	31231	TRUE	reported	igd	0.00124106	38.8052
eqtl-a-ENSG00000002933	TMEM176A	rs71537963	7	150153771	T	C	0.41033	0.0251818	0.0582201	1.08E-59	31200	TRUE	reported	igd	0.00843836	265.5
eqtl-a-ENSG00000002933	TMEM176A	rs77270862	7	150186821	G	T	0.459684	0.0487775	0.015021	4.34E-21	4993	TRUE	reported	igd	0.0174768	88.7781
eqtl-a-ENSG00000002933	TMEM176A	rs7781584	7	150496529	G	A	-0.414367	0.0143821	0.79708	1.55E-182	31270	TRUE	reported	igd	0.0258595	830.038
eqtl-a-ENSG00000002933	TMEM176A	rs59621822	7	150206215	G	A	-0.358062	0.011662	0.423537	1.00E-200	31676	TRUE	reported	igd	0.0289004	942.634
eqtl-a-ENSG00000002933	TMEM176A	rs7212590	17	57885709	T	C	-0.137207	0.0207568	0.0900785	3.84E-11	31569	TRUE	reported	igd	0.0013822	43.6922
eqtl-a-ENSG00000003056	M6PR	rs117302528	12	9082391	T	C	0.334399	0.0489682	0.0149475	8.56E-12	9433	TRUE	reported	igd	0.00491938	46.624
eqtl-a-ENSG00000003056	M6PR	rs76450399	12	9143781	A	G	-0.378731	0.0500134	0.0143092	3.66E-14	20275	TRUE	reported	igd	0.00282034	57.3385
eqtl-a-ENSG00000003056	M6PR	rs6487636	12	9308551	C	G	-0.247904	0.0215805	0.917903	1.53E-30	31354	TRUE	reported	igd	0.00419109	131.952
eqtl-a-ENSG00000003056	M6PR	rs11047939	12	9061971	A	G	0.479323	0.0135131	0.231883	1.00E-200	31355	TRUE	reported	igd	0.0385792	1258.11
eqtl-a-ENSG00000003056	M6PR	rs4262771	12	9479318	C	G	-0.0842297	0.0125755	0.33655	2.11E-11	29994	TRUE	reported	igd	0.00149347	44.8591
eqtl-a-ENSG00000003137	CYP26B1	rs981390	2	72189602	A	G	-0.192394	0.0299847	0.0409627	1.40E-10	30971	TRUE	reported	igd	0.00132755	41.1676
eqtl-a-ENSG00000003137	CYP26B1	rs114857151	2	72369839	T	C	1.206	0.0377241	0.0237762	1.00E-200	26141	TRUE	reported	igd	0.0376252	1021.94
eqtl-a-ENSG00000003137	CYP26B1	rs141151334	2	72822429	G	T	0.379474	0.0459779	0.0169641	1.54E-16	16628	TRUE	reported	igd	0.00407991	68.1104
eqtl-a-ENSG00000003137	CYP26B1	rs72835275	2	72456543	C	T	1.17139	0.0181271	0.0915783	1.00E-200	31182	TRUE	reported	igd	0.118103	4175.6
eqtl-a-ENSG00000003137	CYP26B1	rs17561305	2	72787000	A	G	-0.247913	0.0353007	0.0291789	2.17E-12	24524	TRUE	reported	igd	0.0020071	49.317
eqtl-a-ENSG00000003249	DBNDD1	rs12927153	16	89656545	G	T	-0.138697	0.0228086	0.0732841	1.19E-09	27979	TRUE	reported	igd	0.00131987	36.9748
eqtl-a-ENSG00000003249	DBNDD1	rs11859970	16	90018389	C	T	-0.207678	0.0185776	0.114951	5.17E-29	25662	TRUE	reported	igd	0.0048462	124.959
eqtl-a-ENSG00000003249	DBNDD1	rs35991606	16	90067079	C	T	-0.232799	0.0173184	0.134779	3.41E-41	30398	TRUE	reported	igd	0.00590919	180.683
eqtl-a-ENSG00000003249	DBNDD1	rs147792551	16	89787968	G	C	0.721765	0.0235533	0.0639616	1.00E-200	30817	TRUE	reported	igd	0.0295707	938.988
eqtl-a-ENSG00000003393	ALS2	rs17383714	2	202153789	T	C	0.194245	0.0212098	0.0856074	5.28E-20	30873	TRUE	reported	igd	0.00270938	83.8684
eqtl-a-ENSG00000003393	ALS2	rs78003444	2	202557374	A	G	-0.476044	0.0199742	0.0942325	1.52E-125	30077	TRUE	reported	igd	0.0185351	567.971
eqtl-a-ENSG00000003393	ALS2	rs3219172	2	202566411	C	T	-0.675177	0.049337	0.0145746	1.24E-42	22434	TRUE	reported	igd	0.0082789	187.263
eqtl-a-ENSG00000003393	ALS2	rs10432516	2	202549620	A	G	-0.895928	0.0257605	0.0518559	1.00E-200	30077	TRUE	reported	igd	0.0386616	1209.51
eqtl-a-ENSG00000003393	ALS2	rs75664718	2	203574996	A	G	-0.220705	0.0375348	0.0257445	4.10E-09	8025	TRUE	reported	igd	0.00428987	34.5659
eqtl-a-ENSG00000003393	ALS2	rs1532331	5	43116830	T	G	0.0819467	0.012782	0.683885	1.44E-10	31684	TRUE	reported	igd	0.00129557	41.0996
eqtl-a-ENSG00000003402	CFLAR	rs6757272	2	201728141	G	A	-0.0776808	0.0120475	0.418416	1.13E-10	25826	TRUE	reported	igd	0.00160723	41.5719
eqtl-a-ENSG00000003402	CFLAR	rs10200697	2	201595517	A	G	0.12266	0.0215981	0.917415	1.35E-08	26609	TRUE	reported	igd	0.00121065	32.2509
eqtl-a-ENSG00000003402	CFLAR	rs2268791	2	202022527	C	G	0.375611	0.011476	0.498612	1.00E-200	25575	TRUE	reported	igd	0.0402031	1071.18
eqtl-a-ENSG00000003402	CFLAR	rs56388170	7	28724374	T	G	0.0743565	0.0131124	0.289189	1.42E-08	26280	TRUE	reported	igd	0.00122213	32.1544
eqtl-a-ENSG00000003436	TFPI	rs35007051	2	188415764	G	A	0.206291	0.0324332	0.0347892	2.01E-10	30169	TRUE	reported	igd	0.00133918	40.4531
eqtl-a-ENSG00000003436	TFPI	rs1354034	3	56849749	C	T	0.0818935	0.0122309	0.618137	2.15E-11	31684	TRUE	reported	igd	0.00141295	44.8285
eqtl-a-ENSG00000003436	TFPI	rs9376090	6	135411228	C	T	0.104028	0.0134923	0.262879	1.26E-14	31300	TRUE	reported	igd	0.00189566	59.443
eqtl-a-ENSG00000004059	ARF5	rs149110519	6	144385777	T	C	0.18717	0.0266112	0.0526158	2.02E-12	25735	TRUE	reported	igd	0.0019186	49.4663
eqtl-a-ENSG00000004059	ARF5	rs149007767	7	50370254	T	C	-0.134987	0.0166429	0.149708	5.02E-16	30077	TRUE	reported	igd	0.00218244	65.7805
eqtl-a-ENSG00000004059	ARF5	rs34029720	7	127230474	C	T	-0.104862	0.012286	0.371437	1.40E-17	31564	TRUE	reported	igd	0.00230262	72.843
eqtl-a-ENSG00000004468	CD38	rs10000290	4	15753299	G	A	0.148937	0.0169156	0.143801	1.31E-18	31349	TRUE	reported	igd	0.0024668	77.518
eqtl-a-ENSG00000004468	CD38	rs2497306	10	94485211	C	A	0.0740464	0.0118872	0.500343	4.69E-10	31086	TRUE	reported	igd	0.00124664	38.799
eqtl-a-ENSG00000004468	CD38	rs2617170	12	10560957	C	T	-0.0879154	0.0126168	0.668027	3.22E-12	31086	TRUE	reported	igd	0.00155951	48.5516
eqtl-a-ENSG00000004468	CD38	rs151181	16	28490517	C	T	-0.066781	0.012098	0.407827	3.39E-08	30476	TRUE	reported	igd	0.000998819	30.4684
eqtl-a-ENSG00000004468	CD38	rs12453507	17	38053207	G	C	-0.0658343	0.011892	0.492239	3.10E-08	31355	TRUE	reported	igd	0.00097648	30.6455
eqtl-a-ENSG00000004534	RBM6	rs76298543	3	50124046	C	T	-0.743165	0.0352007	0.0285268	6.14E-99	18493	TRUE	reported	igd	0.0235352	445.678
eqtl-a-ENSG00000004534	RBM6	rs116375541	3	50456570	A	G	0.402247	0.0479963	0.0155425	5.27E-17	20074	TRUE	reported	igd	0.00348674	70.2307
eqtl-a-ENSG00000004534	RBM6	rs13086611	3	49385417	T	A	0.426905	0.0124186	0.304928	1.00E-200	26096	TRUE	reported	igd	0.0433221	1181.64
eqtl-a-ENSG00000004534	RBM6	rs2236939	3	50243510	T	G	-0.509349	0.0190918	0.103161	8.20E-157	23341	TRUE	reported	igd	0.0295919	711.705
eqtl-a-ENSG00000004534	RBM6	rs7950696	11	47481533	C	T	-0.0660466	0.0119728	0.441548	3.46E-08	31185	TRUE	reported	igd	0.000974855	30.4286
eqtl-a-ENSG00000004777	ARHGAP33	rs12984019	19	36078082	T	C	0.0826533	0.0130905	0.290562	2.72E-10	29827	TRUE	reported	igd	0.00133481	39.8638
eqtl-a-ENSG00000004777	ARHGAP33	rs756783	19	36079704	T	C	-0.389125	0.0115262	0.557326	1.00E-200	31346	TRUE	reported	igd	0.0350843	1139.67
eqtl-a-ENSG00000004777	ARHGAP33	rs113559151	19	36164495	G	A	-0.587228	0.0221543	0.0742662	8.18E-155	31682	TRUE	reported	igd	0.021695	702.538
eqtl-a-ENSG00000004799	PDK4	rs117629564	7	94777819	A	G	0.40349	0.0453314	0.0174463	5.54E-19	21984	TRUE	reported	igd	0.00359086	79.2187
eqtl-a-ENSG00000004799	PDK4	rs12704801	7	95175185	C	T	-0.251601	0.0118704	0.420253	1.04E-99	31565	TRUE	reported	igd	0.014033	449.228
eqtl-a-ENSG00000004799	PDK4	rs142272045	7	95249487	C	T	-0.245298	0.035039	0.0296307	2.55E-12	28311	TRUE	reported	igd	0.00172814	49.0065
eqtl-a-ENSG00000004799	PDK4	rs4253772	22	46627603	T	C	0.180909	0.019784	0.0999617	6.01E-20	31185	TRUE	reported	igd	0.00267414	83.6112
eqtl-a-ENSG00000004809	SLC22A16	rs17577280	6	110728379	A	G	-0.389752	0.0120986	0.343249	1.00E-200	31684	TRUE	reported	igd	0.0317154	1037.72
eqtl-a-ENSG00000004809	SLC22A16	rs9372244	6	110357358	C	T	0.0974519	0.0125738	0.336007	9.17E-15	31564	TRUE	reported	igd	0.00189946	60.0648
eqtl-a-ENSG00000004809	SLC22A16	rs13205109	6	110798217	A	T	-0.679832	0.016526	0.133692	1.00E-200	20794	TRUE	reported	igd	0.0752576	1692.1
eqtl-a-ENSG00000004809	SLC22A16	rs1080261	6	110851976	G	T	0.270889	0.0155592	0.173269	6.90E-68	30746	TRUE	reported	igd	0.00976245	303.096
eqtl-a-ENSG00000004864	SLC25A13	rs17087335	4	57838583	T	G	0.0929941	0.0147706	0.203202	3.06E-10	31300	TRUE	reported	igd	0.0012648	39.6357
eqtl-a-ENSG00000004864	SLC25A13	rs1016968	7	95795988	A	T	0.400006	0.0118328	0.373698	1.00E-200	31179	TRUE	reported	igd	0.035356	1142.69
eqtl-a-ENSG00000004864	SLC25A13	rs145659320	7	96379688	G	T	0.22369	0.0380244	0.0250685	4.03E-09	27713	TRUE	reported	igd	0.00124722	34.6049
eqtl-a-ENSG00000004866	ST7	rs1354034	3	56849749	C	T	0.154599	0.012181	0.618137	6.57E-37	31684	TRUE	reported	igd	0.00505831	161.072
eqtl-a-ENSG00000004866	ST7	rs12706135	7	116635048	C	T	-0.116213	0.0142758	0.222519	3.93E-16	31684	TRUE	reported	igd	0.00208719	66.2645
eqtl-a-ENSG00000004866	ST7	rs2402155	7	116799440	T	C	0.175412	0.031743	0.036405	3.28E-08	28396	TRUE	reported	igd	0.00107423	30.5346
eqtl-a-ENSG00000004939	SLC4A1	rs11587735	1	118153011	C	A	-0.111228	0.0156893	0.173499	1.34E-12	26022	TRUE	reported	igd	0.00192771	50.256
eqtl-a-ENSG00000004939	SLC4A1	rs9660992	1	205249450	G	A	-0.0671283	0.0120451	0.420138	2.50E-08	26022	TRUE	reported	igd	0.00119215	31.0568
eqtl-a-ENSG00000004939	SLC4A1	rs12212092	6	30128442	T	C	-0.142278	0.0235888	0.068141	1.62E-09	21683	TRUE	reported	igd	0.00167501	36.3767
eqtl-a-ENSG00000004939	SLC4A1	rs5033	17	42326258	T	C	0.222934	0.0129543	0.707969	2.26E-66	22267	TRUE	reported	igd	0.0131258	296.132
eqtl-a-ENSG00000004939	SLC4A1	rs225245	17	33946107	G	A	-0.133365	0.0119365	0.440335	5.53E-29	25693	TRUE	reported	igd	0.00483515	124.823
eqtl-a-ENSG00000004939	SLC4A1	rs12974711	19	11297258	C	T	0.218083	0.0244285	0.0629954	4.37E-19	26022	TRUE	reported	igd	0.00305338	79.6924
eqtl-a-ENSG00000004939	SLC4A1	rs7679	20	44576502	C	T	0.0883408	0.0153516	0.183703	8.70E-09	25553	TRUE	reported	igd	0.00129423	33.1117
eqtl-a-ENSG00000004939	SLC4A1	rs6084653	20	4157072	G	C	0.189967	0.012249	0.36636	3.02E-54	26022	TRUE	reported	igd	0.00915838	240.504
eqtl-a-ENSG00000004939	SLC4A1	rs6014993	20	55991637	G	A	0.0686581	0.0118917	0.490224	7.76E-09	21737	TRUE	reported	igd	0.00153119	33.3316
eqtl-a-ENSG00000005020	SKAP2	rs117299259	7	26833308	G	A	-0.655621	0.036818	0.0262465	6.21E-71	28045	TRUE	reported	igd	0.0111801	317.069
eqtl-a-ENSG00000005020	SKAP2	rs142139359	7	26941945	A	G	0.471421	0.0510069	0.0137218	2.41E-20	10978	TRUE	reported	igd	0.00772095	85.4045
eqtl-a-ENSG00000005020	SKAP2	rs113662511	7	27074801	T	C	0.524481	0.0495654	0.0145161	3.63E-26	8581	TRUE	reported	igd	0.0128805	111.944
eqtl-a-ENSG00000005020	SKAP2	rs7805778	7	26694926	A	G	0.568574	0.0134186	0.225286	1.00E-200	28198	TRUE	reported	igd	0.0598596	1795.27
eqtl-a-ENSG00000005020	SKAP2	rs147544721	7	26756193	C	A	0.382211	0.0531357	0.0126608	6.34E-13	14813	TRUE	reported	igd	0.00348078	51.7339
eqtl-a-ENSG00000005020	SKAP2	rs113285204	7	26970217	T	C	0.411383	0.0528234	0.0128048	6.82E-15	9956	TRUE	reported	igd	0.00605505	60.6391
eqtl-a-ENSG00000005020	SKAP2	rs117435545	7	27020453	T	C	-0.528981	0.0512092	0.0135914	5.16E-25	20857	TRUE	reported	igd	0.00508998	106.695
eqtl-a-ENSG00000005020	SKAP2	rs185084812	7	27106284	T	C	-0.654735	0.0302517	0.0389834	7.08E-104	24524	TRUE	reported	igd	0.0187423	468.378
eqtl-a-ENSG00000005020	SKAP2	rs10275896	7	26858395	C	T	0.669998	0.0131295	0.223386	1.00E-200	30967	TRUE	reported	igd	0.0775685	2603.89
eqtl-a-ENSG00000005020	SKAP2	rs181684511	7	26982213	G	T	-0.220911	0.0288606	0.0443164	1.94E-14	2516	TRUE	reported	igd	0.022757	58.5435
eqtl-a-ENSG00000005020	SKAP2	rs67971665	7	27221227	T	C	-0.506468	0.0377964	0.0251157	6.05E-41	26296	TRUE	reported	igd	0.006782	179.544
eqtl-a-ENSG00000005075	POLR2J	rs78627998	7	101960060	C	G	0.846724	0.02478	0.0564699	1.00E-200	28468	TRUE	reported	igd	0.0393974	1167.48
eqtl-a-ENSG00000005075	POLR2J	rs147944569	7	102901859	A	C	-0.480843	0.047274	0.0159909	2.66E-24	15415	TRUE	reported	igd	0.00666674	103.444
eqtl-a-ENSG00000005075	POLR2J	rs74739396	7	101642837	A	C	0.452733	0.0461314	0.0168154	9.82E-23	24343	TRUE	reported	igd	0.00394096	96.3064
eqtl-a-ENSG00000005075	POLR2J	rs71540934	7	101991744	G	A	-0.241054	0.0131555	0.723779	5.38E-75	11384	TRUE	reported	igd	0.0286481	335.689
eqtl-a-ENSG00000005075	POLR2J	rs146928022	7	102077619	T	C	-0.370853	0.0401852	0.0223018	2.74E-20	15545	TRUE	reported	igd	0.00544889	85.156
eqtl-a-ENSG00000005075	POLR2J	rs113296404	7	102108686	C	T	0.983849	0.021871	0.0696151	1.00E-200	20836	TRUE	reported	igd	0.088522	2023.38
eqtl-a-ENSG00000005075	POLR2J	rs138561863	7	102753029	G	A	-0.314947	0.0546736	0.0119658	8.38E-09	5660	TRUE	reported	igd	0.0058286	33.1716
eqtl-a-ENSG00000005102	MEOX1	rs5026472	4	103554773	G	C	0.0758721	0.0118871	0.494224	1.74E-10	31569	TRUE	reported	igd	0.00128882	40.7366
eqtl-a-ENSG00000005102	MEOX1	rs72928038	6	90976768	A	G	-0.11399	0.0162832	0.158151	2.55E-12	29113	TRUE	reported	igd	0.00168049	49.0032
eqtl-a-ENSG00000005102	MEOX1	rs147832718	17	41443647	G	T	-0.170008	0.0276328	0.0486328	7.63E-10	30017	TRUE	reported	igd	0.00125943	37.8495
eqtl-a-ENSG00000005102	MEOX1	rs112684675	17	41869576	T	C	-0.361654	0.0474188	0.0159434	2.40E-14	24801	TRUE	reported	igd	0.00233991	58.1635
eqtl-a-ENSG00000005102	MEOX1	rs72836582	17	41983417	T	C	0.107757	0.0187186	0.113815	8.58E-09	30902	TRUE	reported	igd	0.00107125	33.1372
eqtl-a-ENSG00000005102	MEOX1	rs35953779	17	41695326	C	G	0.389037	0.0115903	0.423863	1.00E-200	31383	TRUE	reported	igd	0.0346561	1126.59
eqtl-a-ENSG00000005156	LIG3	rs12941768	17	33063675	G	A	0.1969	0.0133996	0.735973	7.00E-49	31684	TRUE	reported	igd	0.0067689	215.914
eqtl-a-ENSG00000005156	LIG3	rs2291190	17	33593024	C	T	0.193998	0.0185784	0.115088	1.59E-25	31355	TRUE	reported	igd	0.00346548	109.031
eqtl-a-ENSG00000005156	LIG3	rs12450763	17	33123582	C	A	0.430557	0.011772	0.371504	1.00E-200	31566	TRUE	reported	igd	0.0406552	1337.62
eqtl-a-ENSG00000005156	LIG3	rs4251710	17	34136037	C	A	-0.135946	0.0211365	0.0865497	1.26E-10	31684	TRUE	reported	igd	0.00130395	41.3656
eqtl-a-ENSG00000005175	RPAP3	rs149007767	7	50370254	T	C	0.15163	0.0166327	0.149708	7.78E-20	30037	TRUE	reported	igd	0.00275923	83.1028
eqtl-a-ENSG00000005175	RPAP3	rs75647145	12	47831561	A	G	0.218903	0.0335031	0.0325212	6.42E-11	29619	TRUE	reported	igd	0.00143925	42.6878
eqtl-a-ENSG00000005175	RPAP3	rs7976419	12	48050792	C	G	0.158735	0.014417	0.215353	3.41E-28	30124	TRUE	reported	igd	0.0040081	121.218
eqtl-a-ENSG00000005175	RPAP3	rs61918136	12	47960581	A	C	-0.818859	0.0203231	0.0839687	1.00E-200	31527	TRUE	reported	igd	0.0489721	1623.34
eqtl-a-ENSG00000005238	ATOSB	rs35426954	9	35014767	A	G	-0.0928409	0.0145428	0.211921	1.72E-10	25572	TRUE	reported	igd	0.00159121	40.752
eqtl-a-ENSG00000005238	ATOSB	rs10491510	9	35040245	T	C	-0.39681	0.0456896	0.0171736	3.79E-18	18937	TRUE	reported	igd	0.00396728	75.4197
eqtl-a-ENSG00000005238	ATOSB	rs6084653	20	4157072	G	C	0.103918	0.0123219	0.36636	3.35E-17	30650	TRUE	reported	igd	0.0023152	71.121
eqtl-a-ENSG00000005249	PRKAR2B	rs1354034	3	56849749	C	T	0.320298	0.01195	0.618137	2.96E-158	31684	TRUE	reported	igd	0.0221715	718.365
eqtl-a-ENSG00000005249	PRKAR2B	rs6466154	7	106655445	G	A	-0.159996	0.0118347	0.482168	1.20E-41	31684	TRUE	reported	igd	0.00573543	182.758
eqtl-a-ENSG00000005249	PRKAR2B	rs7896518	10	65104500	G	A	0.0687004	0.0120339	0.422848	1.14E-08	31569	TRUE	reported	igd	0.00103133	32.5895
eqtl-a-ENSG00000005249	PRKAR2B	rs505404	11	243268	G	T	0.101894	0.0142947	0.222031	1.02E-12	31569	TRUE	reported	igd	0.0016069	50.8065
eqtl-a-ENSG00000005249	PRKAR2B	rs11553699	12	122216910	G	A	0.113437	0.019026	0.10963	2.49E-09	30031	TRUE	reported	igd	0.00118231	35.5456
eqtl-a-ENSG00000005302	MSL3	rs56388170	7	28724374	T	G	-0.0935656	0.0131037	0.289189	9.31E-13	9188	TRUE	reported	igd	0.00551849	50.9741
eqtl-a-ENSG00000005302	MSL3	rs149007767	7	50370254	T	C	0.162309	0.0166256	0.149708	1.63E-22	8025	TRUE	reported	igd	0.011737	95.2845
eqtl-a-ENSG00000005302	MSL3	rs13277976	8	61679038	T	A	-0.108421	0.0144789	0.785822	6.99E-14	9188	TRUE	reported	igd	0.00606586	56.061
eqtl-a-ENSG00000005379	TSPOAP1	rs2516448	6	31390410	C	T	0.065995	0.012059	0.583185	4.43E-08	30773	TRUE	reported	igd	0.000972315	29.9482
eqtl-a-ENSG00000005379	TSPOAP1	rs7025728	9	139932927	A	G	-0.0830294	0.0131332	0.287386	2.58E-10	23577	TRUE	reported	igd	0.00169238	39.9656
eqtl-a-ENSG00000005379	TSPOAP1	rs12716977	16	30482803	C	T	0.0779259	0.0119295	0.542883	6.47E-11	31026	TRUE	reported	igd	0.0013734	42.6669
eqtl-a-ENSG00000005379	TSPOAP1	rs12948345	17	56427656	T	C	0.210291	0.0159552	0.164528	1.14E-39	31352	TRUE	reported	igd	0.00551026	173.704
eqtl-a-ENSG00000005379	TSPOAP1	rs259981	20	57748369	A	T	0.0926115	0.012307	0.369389	5.27E-14	29001	TRUE	reported	igd	0.00194879	56.6233
eqtl-a-ENSG00000005381	MPO	rs17005891	4	83547862	A	G	-0.130743	0.0148606	0.199218	1.39E-18	31684	TRUE	reported	igd	0.00243705	77.3993
eqtl-a-ENSG00000005381	MPO	rs7846314	8	61650831	T	A	-0.113162	0.0155185	0.178349	3.05E-13	31569	TRUE	reported	igd	0.00168155	53.1709
eqtl-a-ENSG00000005381	MPO	rs12716641	8	6898998	C	T	0.067476	0.0118966	0.483351	1.41E-08	31569	TRUE	reported	igd	0.001018	32.1681
eqtl-a-ENSG00000005381	MPO	rs4325427	13	41216534	T	C	0.0728089	0.0127905	0.315692	1.25E-08	31569	TRUE	reported	igd	0.00102539	32.4016
eqtl-a-ENSG00000005381	MPO	rs2856857	17	56357833	A	G	0.593632	0.0162906	0.142232	1.00E-200	31567	TRUE	reported	igd	0.0403675	1327.8
eqtl-a-ENSG00000005381	MPO	rs2585830	17	56027903	G	T	0.0926217	0.0147449	0.795843	3.35E-10	31224	TRUE	reported	igd	0.00126213	39.4561
eqtl-a-ENSG00000005381	MPO	rs57228624	19	836149	C	T	-0.12086	0.014144	0.228262	1.28E-17	13932	TRUE	reported	igd	0.00521359	73.006
eqtl-a-ENSG00000005381	MPO	rs2224538	20	38552078	C	T	0.069536	0.0125664	0.338244	3.14E-08	31684	TRUE	reported	igd	0.000965469	30.6175
eqtl-a-ENSG00000005381	MPO	rs1012068	22	32265903	G	T	-0.077882	0.0132977	0.276034	4.72E-09	31300	TRUE	reported	igd	0.00109472	34.2999
eqtl-a-ENSG00000005471	ABCB4	rs9275406	6	32669955	T	G	-0.0764577	0.0135867	0.25806	1.83E-08	29827	TRUE	reported	igd	0.00106058	31.6654
eqtl-a-ENSG00000005471	ABCB4	rs45493392	7	87079880	G	A	-0.344006	0.0156794	0.16734	1.08E-106	31569	TRUE	reported	igd	0.015019	481.333
eqtl-a-ENSG00000005471	ABCB4	rs80351204	7	87158115	A	G	-0.324501	0.0524946	0.0129886	6.34E-10	9117	TRUE	reported	igd	0.00417383	38.2039
eqtl-a-ENSG00000005471	ABCB4	rs12453507	17	38053207	G	C	-0.0816268	0.0118851	0.492239	6.52E-12	31569	TRUE	reported	igd	0.00149194	47.1664
eqtl-a-ENSG00000005513	SOX8	rs3774937	4	103434253	C	T	0.0778899	0.0127359	0.320593	9.62E-10	31569	TRUE	reported	igd	0.00118339	37.4003
eqtl-a-ENSG00000005513	SOX8	rs4388254	5	133428601	T	C	-0.163216	0.0261485	0.0546521	4.32E-10	30902	TRUE	reported	igd	0.00125921	38.9586
eqtl-a-ENSG00000005513	SOX8	rs443887	16	1079479	G	A	0.186115	0.0165221	0.151587	1.97E-29	23787	TRUE	reported	igd	0.00530618	126.881
eqtl-a-ENSG00000005513	SOX8	rs11863963	16	1030154	C	G	-0.200241	0.0121425	0.38048	4.26E-61	31146	TRUE	reported	igd	0.00865589	271.933
eqtl-a-ENSG00000005844	ITGAL	rs1354034	3	56849749	C	T	-0.100944	0.0122208	0.618137	1.46E-16	31684	TRUE	reported	igd	0.00214876	68.2236
eqtl-a-ENSG00000005844	ITGAL	rs149110519	6	144385777	T	C	0.187114	0.0266112	0.0526158	2.04E-12	25735	TRUE	reported	igd	0.00191746	49.4367
eqtl-a-ENSG00000005844	ITGAL	rs11574938	16	30485393	C	G	-0.304278	0.0116715	0.543664	7.94E-150	31481	TRUE	reported	igd	0.0211331	679.611
eqtl-a-ENSG00000005961	ITGA2B	rs826415	1	118153977	G	T	0.153388	0.0128213	0.308498	5.51E-33	31355	TRUE	reported	igd	0.00454395	143.117
eqtl-a-ENSG00000005961	ITGA2B	rs4670221	2	38050232	G	C	-0.0873612	0.012609	0.332826	4.25E-12	31470	TRUE	reported	igd	0.00152306	48.0008
eqtl-a-ENSG00000005961	ITGA2B	rs1354034	3	56849749	C	T	0.570761	0.011269	0.618137	1.00E-200	31470	TRUE	reported	igd	0.0753717	2565.13
eqtl-a-ENSG00000005961	ITGA2B	rs114694170	5	88180196	C	T	0.182841	0.0266851	0.0523176	7.29E-12	29817	TRUE	reported	igd	0.00157204	46.944
eqtl-a-ENSG00000005961	ITGA2B	rs9399137	6	135419018	C	T	0.073788	0.0134814	0.264393	4.42E-08	31355	TRUE	reported	igd	0.000954509	29.9553
eqtl-a-ENSG00000005961	ITGA2B	rs10820606	9	99192919	C	A	0.0917561	0.0139766	0.236914	5.21E-11	25947	TRUE	reported	igd	0.00165828	43.0956
eqtl-a-ENSG00000005961	ITGA2B	rs10761741	10	65066186	T	G	0.182517	0.0119574	0.420816	1.33E-52	31470	TRUE	reported	igd	0.00734908	232.973
eqtl-a-ENSG00000005961	ITGA2B	rs505404	11	243268	G	T	0.211064	0.0142098	0.222031	6.63E-50	31355	TRUE	reported	igd	0.00698716	220.61
eqtl-a-ENSG00000005961	ITGA2B	rs10876550	12	54712308	A	G	0.196102	0.0119883	0.590064	3.83E-60	31470	TRUE	reported	igd	0.00843092	267.56
eqtl-a-ENSG00000005961	ITGA2B	rs11553699	12	122216910	G	A	0.232392	0.0189493	0.10963	1.42E-34	29817	TRUE	reported	igd	0.00501888	150.393
eqtl-a-ENSG00000005961	ITGA2B	rs2950393	12	57036023	A	G	0.0696781	0.0127721	0.317506	4.89E-08	31355	TRUE	reported	igd	0.000948307	29.7605
eqtl-a-ENSG00000005961	ITGA2B	rs10852622	16	88556880	G	A	0.10692	0.0130431	0.293204	2.46E-16	19914	TRUE	reported	igd	0.00336306	67.1912
eqtl-a-ENSG00000005961	ITGA2B	rs10512472	17	33884804	C	T	0.429713	0.015097	0.179037	3.33E-178	31470	TRUE	reported	igd	0.025098	810.118
eqtl-a-ENSG00000005961	ITGA2B	rs11082304	18	20720973	T	G	0.0821669	0.0118836	0.50307	4.70E-12	31086	TRUE	reported	igd	0.00153556	47.8046
eqtl-a-ENSG00000005961	ITGA2B	rs13042885	20	1924707	T	C	-0.0944323	0.0131712	0.284247	7.51E-13	31355	TRUE	reported	igd	0.00163671	51.4
eqtl-a-ENSG00000006007	GDE1	rs3811444	1	248039451	T	C	-0.0747402	0.01257	0.337611	2.75E-09	31684	TRUE	reported	igd	0.00111459	35.3517
eqtl-a-ENSG00000006007	GDE1	rs6592965	7	50427982	A	G	0.093121	0.0119389	0.449532	6.21E-15	31684	TRUE	reported	igd	0.00191643	60.833
eqtl-a-ENSG00000006007	GDE1	rs118174930	16	19477624	C	A	0.476693	0.0319531	0.0354099	2.50E-50	29715	TRUE	reported	igd	0.00743422	222.547
eqtl-a-ENSG00000006007	GDE1	rs12929106	16	19589739	A	G	0.29756	0.0398922	0.0226867	8.72E-14	24117	TRUE	reported	igd	0.0023017	55.6336
eqtl-a-ENSG00000006007	GDE1	rs35659432	16	19397568	A	G	-0.799882	0.0259658	0.051926	1.00E-200	30958	TRUE	reported	igd	0.0297415	948.9
eqtl-a-ENSG00000006007	GDE1	rs28576302	16	19444627	C	T	-0.966815	0.0272274	0.045979	1.00E-200	30902	TRUE	reported	igd	0.039203	1260.8
eqtl-a-ENSG00000006007	GDE1	rs7210990	17	16170764	A	C	-0.0661553	0.0118982	0.481977	2.69E-08	31569	TRUE	reported	igd	0.00097832	30.9129
eqtl-a-ENSG00000006015	REX1BD	rs10405364	19	18972008	G	A	-0.136026	0.0224165	0.0761021	1.29E-09	26196	TRUE	reported	igd	0.00140366	36.8193
eqtl-a-ENSG00000006015	REX1BD	rs10414427	19	18660566	C	T	-0.517569	0.0111578	0.555728	1.00E-200	21129	TRUE	reported	igd	0.0924237	2151.48
eqtl-a-ENSG00000006015	REX1BD	rs757348	19	18810795	T	A	0.273656	0.0226486	0.0737959	1.31E-33	26079	TRUE	reported	igd	0.00556688	145.98
eqtl-a-ENSG00000006015	REX1BD	rs117558072	19	18979061	C	A	0.198377	0.0356319	0.0286608	2.59E-08	20235	TRUE	reported	igd	0.00152946	30.9929
eqtl-a-ENSG00000006282	SPATA20	rs11655670	17	48574202	A	G	-0.275025	0.0124063	0.333878	6.97E-109	31676	TRUE	reported	igd	0.0152772	491.397
eqtl-a-ENSG00000006282	SPATA20	rs7220357	17	48305596	C	T	-0.0943618	0.0132938	0.275793	1.26E-12	31555	TRUE	reported	igd	0.00159416	50.381
eqtl-a-ENSG00000006282	SPATA20	rs144232687	17	48490945	T	C	-0.412784	0.0128972	0.273178	1.00E-200	30077	TRUE	reported	igd	0.0329363	1024.3
eqtl-a-ENSG00000006282	SPATA20	rs62059698	17	48617493	G	A	0.588087	0.0144966	0.185294	1.00E-200	31684	TRUE	reported	igd	0.0493764	1645.6
eqtl-a-ENSG00000006282	SPATA20	rs2107440	17	48702463	A	G	-0.200178	0.0126253	0.32208	1.29E-56	26121	TRUE	reported	igd	0.00953235	251.371
eqtl-a-ENSG00000006282	SPATA20	rs11655373	17	48373667	A	G	0.154614	0.0133225	0.271294	3.87E-31	26701	TRUE	reported	igd	0.00501896	134.677
eqtl-a-ENSG00000006282	SPATA20	rs3760403	17	48834023	G	A	-0.0984851	0.0118755	0.493705	1.10E-16	31684	TRUE	reported	igd	0.00216599	68.7717
eqtl-a-ENSG00000006530	AGK	rs270601	5	131656997	C	T	-0.0768826	0.012641	0.669999	1.19E-09	31684	TRUE	reported	igd	0.00116613	36.9884
eqtl-a-ENSG00000006530	AGK	rs3779086	7	141343087	T	C	0.20629	0.0119204	0.42326	4.27E-67	31567	TRUE	reported	igd	0.00939811	299.466
eqtl-a-ENSG00000006530	AGK	rs73153906	7	141583683	T	G	-0.390945	0.0433954	0.0190665	2.08E-19	23222	TRUE	reported	igd	0.0034828	81.1534
eqtl-a-ENSG00000006534	ALDH3B1	rs1449263	2	182319301	T	C	0.0726661	0.0119574	0.553798	1.22E-09	31684	TRUE	reported	igd	0.00116424	36.9286
eqtl-a-ENSG00000006534	ALDH3B1	rs149110519	6	144385777	T	C	0.261024	0.0265671	0.0526158	8.79E-23	25735	TRUE	reported	igd	0.00373699	96.5248
eqtl-a-ENSG00000006534	ALDH3B1	rs10980797	9	113912553	G	A	-0.0665947	0.0119087	0.472236	2.24E-08	31569	TRUE	reported	igd	0.0009896	31.2697
eqtl-a-ENSG00000006534	ALDH3B1	rs2286164	11	67793448	G	A	-0.313679	0.0139727	0.226473	1.30E-111	31683	TRUE	reported	igd	0.0156578	503.945
eqtl-a-ENSG00000006534	ALDH3B1	rs145506132	11	67735589	A	G	-0.312926	0.0486885	0.0151282	1.30E-10	8975	TRUE	reported	igd	0.00458144	41.2984
eqtl-a-ENSG00000006607	FARP2	rs73114178	2	242159975	G	A	0.424463	0.0140146	0.216009	1.00E-200	30597	TRUE	reported	igd	0.0291079	917.255
eqtl-a-ENSG00000006607	FARP2	rs4303712	2	241921688	C	T	-0.0997212	0.0168588	0.145495	3.31E-09	30594	TRUE	reported	igd	0.00114232	34.9859
eqtl-a-ENSG00000006607	FARP2	rs6726954	2	242087346	G	A	0.136089	0.0121269	0.393906	3.18E-29	30598	TRUE	reported	igd	0.00409892	125.927
eqtl-a-ENSG00000006625	GGCT	rs736781	7	30504160	T	C	0.473269	0.0143903	0.198147	1.00E-200	31470	TRUE	reported	igd	0.033228	1081.56
eqtl-a-ENSG00000006625	GGCT	rs2709778	7	30667433	G	A	-0.171042	0.0201572	0.904055	2.15E-17	31470	TRUE	reported	igd	0.00228274	71.9975
eqtl-a-ENSG00000006625	GGCT	rs10279910	7	30436719	T	A	-0.150439	0.024729	0.938435	1.18E-09	25181	TRUE	reported	igd	0.00146756	37.0061
eqtl-a-ENSG00000006638	TBXA2R	rs1354034	3	56849749	C	T	0.139305	0.0121941	0.618137	3.17E-30	31684	TRUE	reported	igd	0.00410212	130.499
eqtl-a-ENSG00000006638	TBXA2R	rs342296	7	106372903	A	G	-0.0696284	0.0119729	0.441001	6.04E-09	31355	TRUE	reported	igd	0.00107745	33.8179
eqtl-a-ENSG00000006638	TBXA2R	rs4807492	19	3622535	A	G	-0.133344	0.0120889	0.598382	2.73E-28	23991	TRUE	reported	igd	0.00504578	121.657
eqtl-a-ENSG00000006652	IFRD1	rs56330463	5	148200011	C	T	-0.102005	0.0120367	0.582097	2.36E-17	31569	TRUE	reported	igd	0.00226976	71.8126
eqtl-a-ENSG00000006652	IFRD1	rs149110519	6	144385777	T	C	0.1668	0.0266207	0.0526158	3.71E-10	25735	TRUE	reported	igd	0.00152323	39.2572
eqtl-a-ENSG00000006652	IFRD1	rs1234378	7	112292570	C	A	0.397603	0.0436754	0.981184	8.74E-20	27503	TRUE	reported	igd	0.00300427	82.8694
eqtl-a-ENSG00000006652	IFRD1	rs6966318	7	112092857	C	T	0.527231	0.0131216	0.755694	1.00E-200	31683	TRUE	reported	igd	0.0484861	1614.36
eqtl-a-ENSG00000006652	IFRD1	rs76272652	7	111872453	G	A	-0.309495	0.0476953	0.0157743	8.64E-11	9002	TRUE	reported	igd	0.00465576	42.0978
eqtl-a-ENSG00000006652	IFRD1	rs56384744	7	112721571	A	C	-0.239767	0.0372545	0.0261311	1.23E-10	30294	TRUE	reported	igd	0.00136544	41.4183
eqtl-a-ENSG00000006652	IFRD1	rs76274372	7	111909855	C	A	0.657218	0.0211258	0.0808079	1.00E-200	29658	TRUE	reported	igd	0.0316013	967.75
eqtl-a-ENSG00000006715	VPS41	rs757685	7	38775323	A	G	-0.354999	0.0158956	0.838511	1.77E-110	31355	TRUE	reported	igd	0.0156581	498.738
eqtl-a-ENSG00000006715	VPS41	rs10239557	7	38950137	T	C	0.126587	0.0131283	0.285952	5.30E-22	31355	TRUE	reported	igd	0.00295644	92.968
eqtl-a-ENSG00000006715	VPS41	rs6963017	7	39560862	G	A	-0.191018	0.0182159	0.120434	9.97E-26	31469	TRUE	reported	igd	0.00348217	109.956
eqtl-a-ENSG00000006744	ELAC2	rs11650537	17	12882087	T	C	0.357843	0.0116237	0.43431	1.00E-200	31228	TRUE	reported	igd	0.0294556	947.695
eqtl-a-ENSG00000006744	ELAC2	rs7225631	17	12851435	A	G	0.157101	0.012843	0.306374	2.09E-34	31355	TRUE	reported	igd	0.00474953	149.623
eqtl-a-ENSG00000006744	ELAC2	rs138142208	17	13065700	C	T	-0.314915	0.0423005	0.0201245	9.71E-14	26119	TRUE	reported	igd	0.00211748	55.4195
eqtl-a-ENSG00000007047	MARK4	rs141651018	19	46042665	T	C	0.201492	0.0335039	0.0325351	1.81E-09	26236	TRUE	reported	igd	0.00137667	36.1653
eqtl-a-ENSG00000007047	MARK4	rs73048457	19	46089055	C	T	0.193322	0.0327765	0.0340519	3.68E-09	26366	TRUE	reported	igd	0.00131771	34.786
eqtl-a-ENSG00000007047	MARK4	rs184688	19	45758364	G	A	-0.413205	0.0119822	0.649813	1.00E-200	28464	TRUE	reported	igd	0.0401039	1189.12
eqtl-a-ENSG00000007047	MARK4	rs17875633	19	45808793	C	T	-0.223196	0.020402	0.0930441	7.42E-28	28473	TRUE	reported	igd	0.00418574	119.673
eqtl-a-ENSG00000007129	CEACAM21	rs73047262	19	41905677	T	C	-0.243815	0.022855	0.0725341	1.44E-26	24423	TRUE	reported	igd	0.0046381	113.795
eqtl-a-ENSG00000007129	CEACAM21	rs887391	19	41985624	T	C	0.423529	0.0135916	0.765683	1.00E-200	26605	TRUE	reported	igd	0.0352122	970.94
eqtl-a-ENSG00000007129	CEACAM21	rs112335177	19	41781294	T	C	-0.289978	0.0474565	0.0159415	9.94E-10	14710	TRUE	reported	igd	0.00253177	37.3319
eqtl-a-ENSG00000007129	CEACAM21	rs11881921	19	42237641	A	G	0.100804	0.0123261	0.366027	2.89E-16	26483	TRUE	reported	igd	0.00251908	66.8762
eqtl-a-ENSG00000007129	CEACAM21	rs4803482	19	42066641	A	G	0.258388	0.0317064	0.0363963	3.66E-16	20579	TRUE	reported	igd	0.00321682	66.4062
eqtl-a-ENSG00000007168	PAFAH1B1	rs8076127	17	2461453	G	T	-0.0874664	0.012528	0.341639	2.91E-12	25827	TRUE	reported	igd	0.00188376	48.74
eqtl-a-ENSG00000007168	PAFAH1B1	rs115107247	17	2491429	A	G	-0.430525	0.0412942	0.0210582	1.89E-25	21583	TRUE	reported	igd	0.00501101	108.687
eqtl-a-ENSG00000007168	PAFAH1B1	rs66494490	17	2307902	T	C	-0.138147	0.0251964	0.0591811	4.18E-08	26157	TRUE	reported	igd	0.00114794	30.0589
eqtl-a-ENSG00000007168	PAFAH1B1	rs11654991	17	2599272	A	G	-0.201224	0.0121018	0.613018	4.40E-62	26071	TRUE	reported	igd	0.0104935	276.456
eqtl-a-ENSG00000007237	GAS7	rs76840964	2	160754947	G	A	-0.115124	0.0179014	0.126123	1.27E-10	31240	TRUE	reported	igd	0.00132212	41.3552
eqtl-a-ENSG00000007237	GAS7	rs1375493	2	182323766	A	G	0.104832	0.0119731	0.565077	2.03E-18	31569	TRUE	reported	igd	0.00242248	76.6562
eqtl-a-ENSG00000007237	GAS7	rs9880192	3	128297569	C	G	-0.0755519	0.0121699	0.392874	5.36E-10	31569	TRUE	reported	igd	0.00121934	38.538
eqtl-a-ENSG00000007237	GAS7	rs56330463	5	148200011	C	T	0.0818477	0.0120476	0.582097	1.09E-11	31569	TRUE	reported	igd	0.00145988	46.1513
eqtl-a-ENSG00000007237	GAS7	rs149110519	6	144385777	T	C	0.165229	0.0266214	0.0526158	5.42E-10	25735	TRUE	reported	igd	0.00149464	38.5192
eqtl-a-ENSG00000007237	GAS7	rs16895831	6	42515791	T	C	0.131649	0.0145769	0.209742	1.70E-19	27823	TRUE	reported	igd	0.002923	81.5593
eqtl-a-ENSG00000007237	GAS7	rs55793580	9	127009395	T	C	-0.145767	0.0158031	0.169838	2.86E-20	31569	TRUE	reported	igd	0.00268784	85.0759
eqtl-a-ENSG00000007237	GAS7	rs3184504	12	111884608	C	T	0.0752626	0.011929	0.542056	2.81E-10	28418	TRUE	reported	igd	0.00139878	39.8034
eqtl-a-ENSG00000007237	GAS7	rs9905556	17	9942454	T	C	0.694889	0.0380215	0.0245393	1.28E-74	27325	TRUE	reported	igd	0.0120763	333.995
eqtl-a-ENSG00000007237	GAS7	rs11078832	17	10018742	G	A	-0.337262	0.0125347	0.688526	1.85E-159	31684	TRUE	reported	igd	0.0223386	723.902
eqtl-a-ENSG00000007237	GAS7	rs58209168	17	9912102	A	T	0.265873	0.021455	0.0830179	2.89E-35	31226	TRUE	reported	igd	0.00489378	153.555
eqtl-a-ENSG00000007237	GAS7	rs12936206	17	10075853	G	A	0.102188	0.0124404	0.35099	2.14E-16	31684	TRUE	reported	igd	0.00212504	67.4689
eqtl-a-ENSG00000007264	MATK	rs2247056	6	31265490	C	T	0.081439	0.013792	0.753447	3.53E-09	30389	TRUE	reported	igd	0.00114603	34.8644
eqtl-a-ENSG00000007264	MATK	rs9420589	10	94450233	T	G	0.0697712	0.0120121	0.428682	6.31E-09	31270	TRUE	reported	igd	0.00107775	33.7355
eqtl-a-ENSG00000007264	MATK	rs8109446	19	3812089	G	A	0.338555	0.0284855	0.954727	1.41E-32	17628	TRUE	reported	igd	0.00794953	141.241
eqtl-a-ENSG00000007264	MATK	rs7245624	19	3762926	A	G	-0.135977	0.0122821	0.631132	1.73E-28	23655	TRUE	reported	igd	0.00515487	122.56
eqtl-a-ENSG00000007264	MATK	rs34503630	19	3823192	C	T	-0.103322	0.0131434	0.2859	3.80E-15	31017	TRUE	reported	igd	0.00198841	61.7934
eqtl-a-ENSG00000007264	MATK	rs55908509	19	16442019	A	G	0.0733618	0.0126582	0.3284	6.81E-09	22490	TRUE	reported	igd	0.00149128	33.5859
eqtl-a-ENSG00000007312	CD79B	rs34794906	6	31237858	C	T	-0.0988592	0.0128365	0.310471	1.35E-14	27280	TRUE	reported	igd	0.00216947	59.3074
eqtl-a-ENSG00000007312	CD79B	rs10098310	8	130613614	A	G	0.0779137	0.0120219	0.575007	9.10E-11	31355	TRUE	reported	igd	0.00133781	42.0004
eqtl-a-ENSG00000007312	CD79B	rs653178	12	112007756	T	C	0.07383	0.0119256	0.539991	5.99E-10	28204	TRUE	reported	igd	0.00135708	38.3243
eqtl-a-ENSG00000007312	CD79B	rs12232384	16	86009760	A	C	0.0832351	0.014584	0.210455	1.15E-08	31470	TRUE	reported	igd	0.00103398	32.5711
eqtl-a-ENSG00000007312	CD79B	rs8067378	17	38051348	G	A	-0.103389	0.0118718	0.497388	3.07E-18	31086	TRUE	reported	igd	0.00243384	75.8381
eqtl-a-ENSG00000007312	CD79B	rs12603821	17	62006432	A	G	-0.162302	0.0122729	0.366952	6.34E-40	31374	TRUE	reported	igd	0.00554331	174.874
eqtl-a-ENSG00000007312	CD79B	rs4810485	20	44747947	G	T	-0.0977354	0.0136628	0.746826	8.46E-13	31086	TRUE	reported	igd	0.00164341	51.1678
eqtl-a-ENSG00000007341	ST7L	rs147836155	1	113501607	T	C	0.275296	0.04413	0.018481	4.43E-10	21876	TRUE	reported	igd	0.00177579	38.9128
eqtl-a-ENSG00000007341	ST7L	rs351362	1	113044731	T	C	-0.384084	0.0116818	0.405735	1.00E-200	30901	TRUE	reported	igd	0.0338008	1080.95
eqtl-a-ENSG00000007341	ST7L	rs7522283	1	113254267	C	G	-0.177072	0.0145752	0.791511	5.84E-34	24642	TRUE	reported	igd	0.0059539	147.583
eqtl-a-ENSG00000007341	ST7L	rs184305120	1	113307702	C	T	-0.224247	0.0371123	0.0263468	1.52E-09	26273	TRUE	reported	igd	0.00138773	36.5077
eqtl-a-ENSG00000007516	BAIAP3	rs10774624	12	111833788	A	G	0.0662741	0.011926	0.538565	2.74E-08	28089	TRUE	reported	igd	0.00109821	30.8793
eqtl-a-ENSG00000007516	BAIAP3	rs4318204	16	1224109	C	T	0.0727861	0.0132245	0.281178	3.72E-08	19733	TRUE	reported	igd	0.00153278	30.2897
eqtl-a-ENSG00000007516	BAIAP3	rs8048759	16	1378788	T	C	-0.100945	0.0120148	0.576369	4.40E-17	19734	TRUE	reported	igd	0.00356427	70.5818
eqtl-a-ENSG00000007516	BAIAP3	rs8063	16	1374818	G	A	-0.42967	0.0128811	0.728272	1.00E-200	23991	TRUE	reported	igd	0.0443228	1112.57
eqtl-a-ENSG00000007541	PIGQ	rs148117344	16	627359	C	T	0.246621	0.0436197	0.018934	1.57E-08	17064	TRUE	reported	igd	0.00186983	31.9627
eqtl-a-ENSG00000007541	PIGQ	rs12444525	16	673430	A	G	0.373011	0.0125065	0.307766	1.84E-195	23849	TRUE	reported	igd	0.0359582	889.478
eqtl-a-ENSG00000007541	PIGQ	rs8073060	17	33875262	A	T	0.141573	0.0128635	0.305723	3.58E-28	31185	TRUE	reported	igd	0.00386913	121.12
eqtl-a-ENSG00000007944	MYLIP	rs1260326	2	27730940	C	T	0.121926	0.0121658	0.611153	1.22E-23	31300	TRUE	reported	igd	0.00319871	100.435
eqtl-a-ENSG00000007944	MYLIP	rs2142675	6	16138363	G	C	-0.151864	0.012757	0.314263	1.12E-32	31556	TRUE	reported	igd	0.00447079	141.705
eqtl-a-ENSG00000007944	MYLIP	rs2021900	6	15900330	T	C	-0.461163	0.0200996	0.90678	1.70E-116	31684	TRUE	reported	igd	0.0163432	526.389
eqtl-a-ENSG00000007944	MYLIP	rs7841189	8	19845376	T	C	0.106758	0.0184241	0.118043	6.86E-09	31684	TRUE	reported	igd	0.00105859	33.5738
eqtl-a-ENSG00000007944	MYLIP	rs964184	11	116648917	C	G	0.102136	0.0167392	0.852011	1.05E-09	31300	TRUE	reported	igd	0.00118803	37.2272
eqtl-a-ENSG00000007944	MYLIP	rs1265564	12	111708458	C	A	0.0725461	0.0120359	0.421923	1.67E-09	31240	TRUE	reported	igd	0.0011616	36.3281
eqtl-a-ENSG00000007944	MYLIP	rs247617	16	56990716	A	C	0.0781973	0.0127775	0.316679	9.37E-10	31569	TRUE	reported	igd	0.00118499	37.4511
eqtl-a-ENSG00000007968	E2F2	rs114352248	1	23737013	T	C	0.167078	0.0223143	0.0767509	7.03E-14	30547	TRUE	reported	igd	0.00183192	56.0588
eqtl-a-ENSG00000007968	E2F2	rs1172130	1	205244953	A	G	0.0802265	0.0122231	0.383273	5.26E-11	31684	TRUE	reported	igd	0.00135782	43.077
eqtl-a-ENSG00000007968	E2F2	rs11587735	1	118153011	C	A	0.0902321	0.0156988	0.173499	9.05E-09	31569	TRUE	reported	igd	0.00104538	33.034
eqtl-a-ENSG00000007968	E2F2	rs1354034	3	56849749	C	T	-0.0745629	0.0122343	0.618137	1.10E-09	31684	TRUE	reported	igd	0.00117095	37.1415
eqtl-a-ENSG00000007968	E2F2	rs12212092	6	30128442	T	C	-0.150645	0.0235851	0.068141	1.69E-10	26412	TRUE	reported	igd	0.00154228	40.7945
eqtl-a-ENSG00000007968	E2F2	rs6592965	7	50427982	A	G	0.142312	0.0119045	0.449532	6.16E-33	31684	TRUE	reported	igd	0.00449021	142.9
eqtl-a-ENSG00000007968	E2F2	rs8073060	17	33875262	A	T	0.126438	0.0128747	0.305723	9.18E-23	31185	TRUE	reported	igd	0.00308315	96.4391
eqtl-a-ENSG00000007968	E2F2	rs35033748	17	27179590	C	T	0.0899397	0.0144505	0.215702	4.85E-10	27324	TRUE	reported	igd	0.00141572	38.7352
eqtl-a-ENSG00000007968	E2F2	rs9944715	18	43831259	G	A	-0.0938822	0.0135605	0.740866	4.42E-12	31569	TRUE	reported	igd	0.00151599	47.9278
eqtl-a-ENSG00000007968	E2F2	rs16989695	19	4505445	A	G	-0.0712206	0.0118919	0.487856	2.11E-09	24632	TRUE	reported	igd	0.00145404	35.8652
eqtl-a-ENSG00000007968	E2F2	rs117963839	20	55966904	T	C	-0.135463	0.0157011	0.172794	6.25E-18	27738	TRUE	reported	igd	0.00267635	74.4303
eqtl-a-ENSG00000007968	E2F2	rs855791	22	37462936	G	A	0.0696246	0.0119712	0.558409	6.03E-09	27015	TRUE	reported	igd	0.00125055	33.8234
eqtl-a-ENSG00000008018	PSMB1	rs4554352	6	171016449	C	A	0.101983	0.012853	0.691111	2.12E-15	1575	TRUE	reported	igd	0.0384365	62.8774
eqtl-a-ENSG00000008018	PSMB1	rs10946271	6	170764103	C	T	-0.362156	0.0115066	0.498471	1.00E-200	31559	TRUE	reported	igd	0.0304335	990.535
eqtl-a-ENSG00000008018	PSMB1	rs9366235	6	170804451	T	C	-0.169583	0.0123765	0.352418	9.88E-43	25240	TRUE	reported	igd	0.00738348	187.73
eqtl-a-ENSG00000008083	JARID2	rs115972027	6	15525604	T	G	-0.354568	0.0462188	0.0167958	1.70E-14	23532	TRUE	reported	igd	0.0024947	58.8471
eqtl-a-ENSG00000008083	JARID2	rs148916699	6	15252083	T	C	-0.573402	0.0206928	0.0858254	5.26E-169	31559	TRUE	reported	igd	0.0237529	767.808
eqtl-a-ENSG00000008083	JARID2	rs114822866	6	14959424	T	G	-0.20428	0.0312795	0.0375024	6.53E-11	30740	TRUE	reported	igd	0.00138556	42.6485
eqtl-a-ENSG00000008083	JARID2	rs116666415	6	15769837	C	T	0.236527	0.0430065	0.0194913	3.81E-08	27367	TRUE	reported	igd	0.00110404	30.2456
eqtl-a-ENSG00000008083	JARID2	rs149110519	6	144385777	T	C	-0.164987	0.0266215	0.0526158	5.73E-10	25735	TRUE	reported	igd	0.00149026	38.4061
eqtl-a-ENSG00000008083	JARID2	rs112441779	6	15131245	T	C	-0.919173	0.0278884	0.0442485	1.00E-200	30929	TRUE	reported	igd	0.0339305	1086.22
eqtl-a-ENSG00000008083	JARID2	rs56388170	7	28724374	T	G	0.0895459	0.0131057	0.289189	8.35E-12	31355	TRUE	reported	igd	0.00148668	46.6813
eqtl-a-ENSG00000008256	CYTH3	rs13325613	3	46298373	T	G	-0.16198	0.0212421	0.0854911	2.43E-14	31355	TRUE	reported	igd	0.00185104	58.1434
eqtl-a-ENSG00000008256	CYTH3	rs4502545	3	28303030	A	G	0.116886	0.0154746	0.179583	4.24E-14	31355	TRUE	reported	igd	0.00181631	57.0504
eqtl-a-ENSG00000008256	CYTH3	rs6457374	6	31272261	T	C	0.0882553	0.0137996	0.754006	1.60E-10	30389	TRUE	reported	igd	0.00134415	40.8997
eqtl-a-ENSG00000008256	CYTH3	rs852162	7	6130519	T	C	0.0983948	0.0118844	0.479764	1.24E-16	31349	TRUE	reported	igd	0.00218181	68.5428
eqtl-a-ENSG00000008256	CYTH3	rs6958932	7	6254944	G	A	-0.524508	0.0330382	0.0329708	9.29E-57	29413	TRUE	reported	igd	0.00849623	252.024
eqtl-a-ENSG00000008283	CYB561	rs13325613	3	46298373	T	G	-0.120899	0.0212615	0.0854911	1.30E-08	31355	TRUE	reported	igd	0.00103016	32.3318
eqtl-a-ENSG00000008283	CYB561	rs6881706	5	35879156	T	G	-0.0886551	0.0134304	0.267155	4.08E-11	31355	TRUE	reported	igd	0.00138778	43.5714
eqtl-a-ENSG00000008283	CYB561	rs1521	6	31350704	T	C	0.0854549	0.0140613	0.767038	1.22E-09	30773	TRUE	reported	igd	0.00119876	36.9313
eqtl-a-ENSG00000008283	CYB561	rs4968775	17	61518766	C	G	-0.176842	0.0118109	0.505945	1.11E-50	31352	TRUE	reported	igd	0.00709978	224.17
eqtl-a-ENSG00000008283	CYB561	rs2412973	22	30529631	A	C	-0.0666941	0.0119173	0.466354	2.19E-08	30492	TRUE	reported	igd	0.00102609	31.3178
eqtl-a-ENSG00000008294	SPAG9	rs149007767	7	50370254	T	C	0.109456	0.0166562	0.149708	4.98E-11	29863	TRUE	reported	igd	0.001444	43.1815
eqtl-a-ENSG00000008294	SPAG9	rs56388170	7	28724374	T	G	0.111053	0.013094	0.289189	2.23E-17	31141	TRUE	reported	igd	0.00230452	71.9264
eqtl-a-ENSG00000008294	SPAG9	rs1006702	17	49039468	G	T	-0.448073	0.049823	0.0143961	2.40E-19	15425	TRUE	reported	igd	0.00521605	80.8689
eqtl-a-ENSG00000008294	SPAG9	rs8125	17	49043348	T	C	0.353333	0.0213563	0.0830943	1.75E-61	31355	TRUE	reported	igd	0.00865435	273.709
eqtl-a-ENSG00000008294	SPAG9	rs41456547	17	49246345	G	T	0.160735	0.023819	0.066683	1.50E-11	31352	TRUE	reported	igd	0.00145037	45.5351
eqtl-a-ENSG00000008300	CELSR3	rs2286652	3	48689192	A	G	-0.362248	0.018554	0.112952	6.86E-85	28168	TRUE	reported	igd	0.0133519	381.159
eqtl-a-ENSG00000008300	CELSR3	rs354033	7	149289464	A	G	0.105794	0.0137132	0.25016	1.21E-14	30935	TRUE	reported	igd	0.00192026	59.5136
eqtl-a-ENSG00000008300	CELSR3	rs725660	19	46262286	A	C	-0.0803688	0.0125226	0.342629	1.38E-10	30935	TRUE	reported	igd	0.00132971	41.1868
eqtl-a-ENSG00000008394	MGST1	rs1375493	2	182323766	A	G	0.0755663	0.0119888	0.565077	2.92E-10	31569	TRUE	reported	igd	0.00125689	39.7262
eqtl-a-ENSG00000008394	MGST1	rs9880192	3	128297569	C	G	-0.075331	0.01217	0.392874	6.02E-10	31569	TRUE	reported	igd	0.00121221	38.3124
eqtl-a-ENSG00000008394	MGST1	rs10098310	8	130613614	A	G	-0.0925011	0.0120145	0.575007	1.37E-14	31569	TRUE	reported	igd	0.00187416	59.2727
eqtl-a-ENSG00000008394	MGST1	rs4149190	12	16502260	A	T	-0.57357	0.0231522	0.0679486	1.71E-135	31676	TRUE	reported	igd	0.0190074	613.707
eqtl-a-ENSG00000008394	MGST1	rs35979828	12	54685880	T	C	-0.228224	0.0255771	0.0571059	4.53E-19	29836	TRUE	reported	igd	0.00266147	79.6143
eqtl-a-ENSG00000008394	MGST1	rs2239630	14	23589349	G	A	0.103973	0.0118801	0.519173	2.10E-18	31569	TRUE	reported	igd	0.0024204	76.5902
eqtl-a-ENSG00000008394	MGST1	rs11641016	16	86014881	G	C	0.0820861	0.0146491	0.207945	2.10E-08	31569	TRUE	reported	igd	0.00099363	31.3971
eqtl-a-ENSG00000008394	MGST1	rs372883	21	30717737	C	T	-0.124268	0.0118581	0.494776	1.07E-25	31684	TRUE	reported	igd	0.00345419	109.815
eqtl-a-ENSG00000008438	PGLYRP1	rs149110519	6	144385777	T	C	0.359205	0.0264857	0.0526158	6.73E-42	25735	TRUE	reported	igd	0.00709651	183.92
eqtl-a-ENSG00000008438	PGLYRP1	rs4727027	7	148869277	A	G	-0.0721836	0.0123778	0.639097	5.49E-09	31185	TRUE	reported	igd	0.00108936	34.0065
eqtl-a-ENSG00000008438	PGLYRP1	rs56388170	7	28724374	T	G	-0.184542	0.0130351	0.289189	1.68E-45	31355	TRUE	reported	igd	0.00635167	200.417
eqtl-a-ENSG00000008438	PGLYRP1	rs7846314	8	61650831	T	A	-0.155767	0.0154923	0.178349	8.77E-24	31569	TRUE	reported	igd	0.00319205	101.086
eqtl-a-ENSG00000008438	PGLYRP1	rs12264390	10	959111	C	T	-0.119773	0.0145435	0.21134	1.79E-16	31569	TRUE	reported	igd	0.00214381	67.8192
eqtl-a-ENSG00000008438	PGLYRP1	rs8102495	19	46509579	G	A	0.36371	0.0115036	0.495678	1.00E-200	31684	TRUE	reported	igd	0.0305853	999.575
eqtl-a-ENSG00000008438	PGLYRP1	rs12151345	19	46645202	T	C	0.106064	0.0118831	0.47653	4.42E-19	31300	TRUE	reported	igd	0.0025388	79.6615
eqtl-a-ENSG00000008441	NFIX	rs6592965	7	50427982	A	G	0.0874437	0.0119419	0.449532	2.44E-13	30935	TRUE	reported	igd	0.00173025	53.6145
eqtl-a-ENSG00000008441	NFIX	rs11881865	19	13098993	C	G	-0.216961	0.031239	0.0375884	3.78E-12	29081	TRUE	reported	igd	0.00165592	48.2324
eqtl-a-ENSG00000008441	NFIX	rs8103751	19	13198701	A	G	0.353709	0.0484738	0.0152515	2.95E-13	17505	TRUE	reported	igd	0.00303247	53.2388
eqtl-a-ENSG00000008513	ST3GAL1	rs16905012	8	134905738	A	G	-0.257011	0.0315262	0.03683	3.57E-16	29498	TRUE	reported	igd	0.00224797	66.4555
eqtl-a-ENSG00000008513	ST3GAL1	rs59413766	8	134552618	A	C	-0.430404	0.0148212	0.187217	2.07E-185	31563	TRUE	reported	igd	0.0260229	843.254
eqtl-a-ENSG00000008513	ST3GAL1	rs115758847	8	134477013	C	G	0.322711	0.0348689	0.0298502	2.14E-20	31239	TRUE	reported	igd	0.00273442	85.6492
eqtl-a-ENSG00000008513	ST3GAL1	rs760328	8	134503142	A	G	0.381853	0.0272355	0.950445	1.17E-44	31238	TRUE	reported	igd	0.00625337	196.559
eqtl-a-ENSG00000008513	ST3GAL1	rs8073060	17	33875262	A	T	0.161433	0.0128469	0.305723	3.26E-36	31185	TRUE	reported	igd	0.00503789	157.892
eqtl-a-ENSG00000008516	MMP25	rs16895831	6	42515791	T	C	0.0821121	0.0146026	0.209742	1.88E-08	27074	TRUE	reported	igd	0.00116653	31.6171
eqtl-a-ENSG00000008516	MMP25	rs149007767	7	50370254	T	C	0.131387	0.0166449	0.149708	2.94E-15	29328	TRUE	reported	igd	0.00212001	62.3036
eqtl-a-ENSG00000008516	MMP25	rs6986779	8	142337790	T	C	-0.068091	0.0124656	0.349935	4.70E-08	24194	TRUE	reported	igd	0.00123171	29.8344
eqtl-a-ENSG00000008516	MMP25	rs11466011	16	3307475	T	C	0.568779	0.0387367	0.0238193	8.29E-49	23722	TRUE	reported	igd	0.00900661	215.578
eqtl-a-ENSG00000008516	MMP25	rs2257295	16	3065596	C	T	0.411506	0.011829	0.370253	1.00E-200	23101	TRUE	reported	igd	0.0497794	1210.09
eqtl-a-ENSG00000008516	MMP25	rs2472684	16	3132026	C	A	0.380119	0.0274381	0.048803	1.21E-43	22204	TRUE	reported	igd	0.00856963	191.908
eqtl-a-ENSG00000008516	MMP25	rs4794822	17	38156712	T	C	0.0700352	0.0122467	0.380161	1.07E-08	30436	TRUE	reported	igd	0.00107335	32.7014
eqtl-a-ENSG00000008517	IL32	rs2497306	10	94485211	C	A	-0.069773	0.011889	0.500343	4.39E-09	28533	TRUE	reported	igd	0.00120563	34.4393
eqtl-a-ENSG00000008517	IL32	rs4786364	16	3018953	G	C	0.108529	0.0120407	0.415946	2.00E-19	21968	TRUE	reported	igd	0.00368463	81.236
eqtl-a-ENSG00000008517	IL32	rs56235931	16	3122405	C	G	0.755508	0.0230005	0.0666464	1.00E-200	23178	TRUE	reported	igd	0.0444803	1078.86
eqtl-a-ENSG00000008517	IL32	rs12448662	16	3084029	G	A	-0.429006	0.013551	0.235646	1.00E-200	24184	TRUE	reported	igd	0.0397942	1002.19
eqtl-a-ENSG00000008517	IL32	rs224197	16	3222361	G	A	0.136945	0.0196695	0.10156	3.35E-12	28135	TRUE	reported	igd	0.00171993	48.4702
eqtl-a-ENSG00000009335	UBE3C	rs73494997	7	157101437	G	A	0.175154	0.0221014	0.0783335	2.28E-15	31012	TRUE	reported	igd	0.00202112	62.8019
eqtl-a-ENSG00000009335	UBE3C	rs10949635	7	156931122	T	G	-0.486225	0.0156418	0.16163	1.00E-200	31465	TRUE	reported	igd	0.0297946	966.214
eqtl-a-ENSG00000009335	UBE3C	rs10479648	7	156638317	C	T	-0.144608	0.0251445	0.0594286	8.86E-09	31355	TRUE	reported	igd	0.00105374	33.0728
eqtl-a-ENSG00000009335	UBE3C	rs28712444	7	156851702	G	A	0.190762	0.0222406	0.0772024	9.72E-18	31026	TRUE	reported	igd	0.00236557	73.5636
eqtl-a-ENSG00000009790	TRAF3IP3	rs724286	1	210036699	C	T	-0.20119	0.0143362	0.217126	9.68E-45	31684	TRUE	reported	igd	0.00617751	196.932
eqtl-a-ENSG00000009790	TRAF3IP3	rs12086634	1	209880259	G	T	-0.454581	0.0143071	0.202517	1.00E-200	31300	TRUE	reported	igd	0.0312456	1009.47
eqtl-a-ENSG00000009790	TRAF3IP3	rs766176	1	210512326	C	T	-0.10066	0.0130117	0.295903	1.02E-14	31555	TRUE	reported	igd	0.00189302	59.8437
eqtl-a-ENSG00000009830	POMT2	rs12889974	14	77609298	G	C	-0.159555	0.0199708	0.0980271	1.36E-15	30165	TRUE	reported	igd	0.00211159	63.8265
eqtl-a-ENSG00000009830	POMT2	rs369901	14	77726516	G	A	0.127831	0.0139009	0.239664	3.72E-20	30279	TRUE	reported	igd	0.00278505	84.5586
eqtl-a-ENSG00000009830	POMT2	rs8177537	14	77787695	T	G	0.430591	0.0202325	0.0923782	1.67E-100	30817	TRUE	reported	igd	0.0144845	452.9
eqtl-a-ENSG00000010030	ETV7	rs6906529	6	36360987	G	A	0.488714	0.0143978	0.803337	1.00E-200	31313	TRUE	reported	igd	0.0354895	1152.1
eqtl-a-ENSG00000010030	ETV7	rs236427	6	36735066	C	T	0.105256	0.016294	0.842008	1.05E-10	31430	TRUE	reported	igd	0.00132592	41.7264
eqtl-a-ENSG00000010030	ETV7	rs6928048	6	36345180	A	G	0.436349	0.0113692	0.542997	1.00E-200	29823	TRUE	reported	igd	0.0470673	1472.92
eqtl-a-ENSG00000010030	ETV7	rs7310615	12	111865049	G	C	-0.094369	0.0119106	0.537476	2.31E-15	28164	TRUE	reported	igd	0.00222398	62.7712
eqtl-a-ENSG00000010165	METTL13	rs75310447	1	171969728	A	G	-0.365979	0.0462223	0.0167886	2.41E-15	21753	TRUE	reported	igd	0.00287369	62.6858
eqtl-a-ENSG00000010165	METTL13	rs2224567	1	172295812	G	A	-0.0881745	0.0118845	0.486826	1.18E-13	31352	TRUE	reported	igd	0.00175266	55.0423
eqtl-a-ENSG00000010165	METTL13	rs10798524	1	171601895	T	C	0.369482	0.0115051	0.475352	1.00E-200	31354	TRUE	reported	igd	0.0318462	1031.28
eqtl-a-ENSG00000010165	METTL13	rs7530758	1	171897604	C	T	-0.154721	0.0123107	0.6373	3.17E-36	31354	TRUE	reported	igd	0.00501254	157.945
eqtl-a-ENSG00000010219	DYRK4	rs10849072	12	4569057	A	T	-0.151373	0.0168575	0.144958	2.72E-19	30599	TRUE	reported	igd	0.00262821	80.6273
eqtl-a-ENSG00000010219	DYRK4	rs113449636	12	4917330	C	T	0.193095	0.0307065	0.0389836	3.21E-10	30264	TRUE	reported	igd	0.00130493	39.5415
eqtl-a-ENSG00000010219	DYRK4	rs4766260	12	4706341	G	A	0.2939	0.0117027	0.450919	3.52E-139	30721	TRUE	reported	igd	0.0201171	630.665
eqtl-a-ENSG00000010270	STARD3NL	rs2240832	7	38329013	C	T	-0.128604	0.0130611	0.290796	7.10E-23	31469	TRUE	reported	igd	0.00307136	96.9442
eqtl-a-ENSG00000010270	STARD3NL	rs9785016	7	38373879	A	G	0.0818823	0.0139405	0.238911	4.26E-09	30180	TRUE	reported	igd	0.00114185	34.4981
eqtl-a-ENSG00000010270	STARD3NL	rs149007767	7	50370254	T	C	-0.111468	0.0166552	0.149708	2.19E-11	29863	TRUE	reported	igd	0.00149767	44.789
eqtl-a-ENSG00000010270	STARD3NL	rs9638935	7	38220959	C	A	-0.316295	0.0137107	0.23845	9.40E-118	31355	TRUE	reported	igd	0.0166897	532.154
eqtl-a-ENSG00000010278	CD9	rs1354034	3	56849749	C	T	0.28135	0.0120193	0.618137	3.52E-121	31470	TRUE	reported	igd	0.0171136	547.908
eqtl-a-ENSG00000010278	CD9	rs505404	11	243268	G	T	0.12764	0.0142801	0.222031	3.96E-19	31355	TRUE	reported	igd	0.00254155	79.8883
eqtl-a-ENSG00000010278	CD9	rs216855	12	6085513	G	A	0.0952619	0.0135937	0.742834	2.42E-12	31132	TRUE	reported	igd	0.00157497	49.1061
eqtl-a-ENSG00000010278	CD9	rs36007563	12	6205767	C	T	1.07694	0.0341255	0.0292701	1.00E-200	24164	TRUE	reported	igd	0.0395836	995.839
eqtl-a-ENSG00000010278	CD9	rs11553699	12	122216910	G	A	0.115067	0.0190253	0.10963	1.47E-09	29817	TRUE	reported	igd	0.0012253	36.5771
eqtl-a-ENSG00000010278	CD9	rs11064040	12	6241446	A	G	-0.58403	0.0113585	0.636923	1.00E-200	30558	TRUE	reported	igd	0.0796282	2643.63
eqtl-a-ENSG00000010292	NCAPD2	rs10774431	12	6535649	C	T	-0.130215	0.0118547	0.50848	4.54E-28	31017	TRUE	reported	igd	0.00387485	120.646
eqtl-a-ENSG00000010292	NCAPD2	rs7133104	12	6825371	G	A	0.298219	0.0471552	0.0161462	2.55E-10	14458	TRUE	reported	igd	0.00275869	39.99
eqtl-a-ENSG00000010292	NCAPD2	rs12816349	12	6709945	A	G	0.321591	0.0137667	0.235335	1.09E-120	30902	TRUE	reported	igd	0.0173524	545.657
eqtl-a-ENSG00000010292	NCAPD2	rs2286721	12	6562065	A	G	-0.763137	0.0139889	0.18298	1.00E-200	31567	TRUE	reported	igd	0.0861544	2975.85
eqtl-a-ENSG00000010295	IFFO1	rs149007767	7	50370254	T	C	-0.133234	0.0166439	0.149708	1.19E-15	29114	TRUE	reported	igd	0.00219616	64.0752
eqtl-a-ENSG00000010295	IFFO1	rs7297283	12	6651436	G	C	-0.422705	0.0131617	0.256201	1.00E-200	30601	TRUE	reported	igd	0.0326075	1031.39
eqtl-a-ENSG00000010295	IFFO1	rs11064282	12	6721547	G	T	-0.367214	0.0330113	0.0333348	9.59E-29	26840	TRUE	reported	igd	0.00458916	123.732
eqtl-a-ENSG00000010327	STAB1	rs141094656	1	92753336	C	T	-0.4826	0.0428361	0.0195137	1.92E-29	21415	TRUE	reported	igd	0.0058921	126.915
eqtl-a-ENSG00000010327	STAB1	rs12478601	2	43721508	T	C	0.074495	0.0120219	0.574604	5.76E-10	31086	TRUE	reported	igd	0.00123369	38.3955
eqtl-a-ENSG00000010327	STAB1	rs75482444	3	53268265	C	A	-0.315752	0.0520193	0.0132316	1.28E-09	7142	TRUE	reported	igd	0.00513226	36.8334
eqtl-a-ENSG00000010327	STAB1	rs3821831	3	52853401	T	C	0.0891552	0.0124944	0.345391	9.65E-13	31470	TRUE	reported	igd	0.00161534	50.9137
eqtl-a-ENSG00000010327	STAB1	rs352155	3	52213653	C	T	-0.976429	0.0295219	0.0392624	1.00E-200	27096	TRUE	reported	igd	0.038806	1093.86
eqtl-a-ENSG00000010327	STAB1	rs1847472	6	90973159	A	C	0.0819187	0.0127077	0.323127	1.15E-10	31086	TRUE	reported	igd	0.00133502	41.5532
eqtl-a-ENSG00000010327	STAB1	rs149007767	7	50370254	T	C	-0.170534	0.0166197	0.149708	1.06E-24	29863	TRUE	reported	igd	0.00351329	105.28
eqtl-a-ENSG00000010327	STAB1	rs35979828	12	54685880	T	C	-0.183047	0.0256028	0.0571059	8.70E-13	29622	TRUE	reported	igd	0.00172261	51.1118
eqtl-a-ENSG00000010327	STAB1	rs2239630	14	23589349	G	A	0.144269	0.0118502	0.519173	4.24E-34	31355	TRUE	reported	igd	0.00470479	148.206
eqtl-a-ENSG00000010327	STAB1	rs13333054	16	86011033	T	C	0.0932258	0.0145558	0.211395	1.51E-10	31470	TRUE	reported	igd	0.00130178	41.0178
eqtl-a-ENSG00000010327	STAB1	rs913678	20	48955424	C	T	0.0864178	0.0128839	0.306921	1.98E-11	31086	TRUE	reported	igd	0.00144517	44.9867
eqtl-a-ENSG00000010327	STAB1	rs2902940	20	39091487	G	A	0.129672	0.0132884	0.274749	1.70E-22	31355	TRUE	reported	igd	0.00302777	95.2181
eqtl-a-ENSG00000010539	ZNF200	rs12466022	2	43359061	A	C	-0.0746399	0.0135522	0.260124	3.63E-08	27185	TRUE	reported	igd	0.00111457	30.3313
eqtl-a-ENSG00000010539	ZNF200	rs149007767	7	50370254	T	C	0.120956	0.0166505	0.149708	3.75E-13	29863	TRUE	reported	igd	0.00176401	52.7681
eqtl-a-ENSG00000010539	ZNF200	rs7846314	8	61650831	T	A	0.0872896	0.0155303	0.178349	1.90E-08	31355	TRUE	reported	igd	0.00100652	31.5891
eqtl-a-ENSG00000010539	ZNF200	rs6501166	16	3313726	C	G	0.217929	0.0118296	0.553028	8.69E-76	31347	TRUE	reported	igd	0.0107107	339.361
eqtl-a-ENSG00000010539	ZNF200	rs2741916	16	3266552	A	G	0.350174	0.0115451	0.522361	1.00E-200	31470	TRUE	reported	igd	0.0284028	919.909
eqtl-a-ENSG00000010539	ZNF200	rs2179016	16	3128428	G	C	-0.0790009	0.0125752	0.663148	3.34E-10	27883	TRUE	reported	igd	0.00141345	39.4642
eqtl-a-ENSG00000010610	CD4	rs2524054	6	31252396	C	A	-0.0851221	0.0137607	0.751859	6.18E-10	30488	TRUE	reported	igd	0.00125352	38.2627
eqtl-a-ENSG00000010610	CD4	rs7296859	12	6894164	G	C	-0.345248	0.0125524	0.69135	1.55E-166	30902	TRUE	reported	igd	0.0238956	756.451
eqtl-a-ENSG00000010610	CD4	rs2855535	12	6911437	C	T	-0.330496	0.0337072	0.96801	1.07E-22	29989	TRUE	reported	igd	0.00319547	96.1298
eqtl-a-ENSG00000010610	CD4	rs1050629	12	6857289	A	G	-0.3885	0.0336857	0.0319467	8.97E-31	31181	TRUE	reported	igd	0.00424768	133.003
eqtl-a-ENSG00000010626	LRRC23	rs11064426	12	6953257	C	A	0.493676	0.0122806	0.301894	1.00E-200	29469	TRUE	reported	igd	0.0519869	1615.9
eqtl-a-ENSG00000010626	LRRC23	rs11064462	12	7025155	A	G	-0.194137	0.0319158	0.0359795	1.18E-09	25331	TRUE	reported	igd	0.00145854	36.9974
eqtl-a-ENSG00000010626	LRRC23	rs7299785	12	7033214	C	T	-0.252771	0.0378043	0.0253504	2.29E-11	28332	TRUE	reported	igd	0.00157547	44.7035
eqtl-a-ENSG00000010810	FYN	rs1067141	6	112055276	C	T	-0.103944	0.0144213	0.21663	5.69E-13	31184	TRUE	reported	igd	0.00166317	51.9472
eqtl-a-ENSG00000010810	FYN	rs1474466	6	112098264	G	A	-0.144223	0.0118545	0.47667	4.70E-34	31565	TRUE	reported	igd	0.00466729	148.005
eqtl-a-ENSG00000010810	FYN	rs10423726	19	16444697	A	C	0.0716818	0.0121119	0.595533	3.25E-09	14710	TRUE	reported	igd	0.00237546	35.0215
eqtl-a-ENSG00000011007	ELOA	rs190085468	1	24022108	G	A	-0.271269	0.048715	0.0151227	2.57E-08	10332	TRUE	reported	igd	0.00299219	31.0021
eqtl-a-ENSG00000011007	ELOA	rs140475877	1	24129617	T	C	0.233015	0.0267078	0.0521098	2.67E-18	25692	TRUE	reported	igd	0.00295399	76.1128
eqtl-a-ENSG00000011007	ELOA	rs11580461	1	23974434	A	T	-0.396317	0.0130945	0.26336	1.00E-200	31021	TRUE	reported	igd	0.0286822	915.966
eqtl-a-ENSG00000011021	CLCN6	rs4845876	1	11824242	C	A	-0.219281	0.0129142	0.704574	1.16E-64	31684	TRUE	reported	igd	0.00901764	288.297
eqtl-a-ENSG00000011021	CLCN6	rs17376426	1	11908167	T	C	-0.16689	0.029199	0.0433297	1.09E-08	29227	TRUE	reported	igd	0.00111649	32.6659
eqtl-a-ENSG00000011021	CLCN6	rs114941496	1	11826085	A	G	0.879524	0.0246914	0.0565031	1.00E-200	28587	TRUE	reported	igd	0.0424986	1268.74
eqtl-a-ENSG00000011105	TSPAN9	rs1434282	1	199010721	T	C	-0.0996415	0.013108	0.711362	2.93E-14	31684	TRUE	reported	igd	0.00182044	57.7804
eqtl-a-ENSG00000011105	TSPAN9	rs4670221	2	38050232	G	C	-0.0793	0.0126127	0.332826	3.23E-10	31684	TRUE	reported	igd	0.00124609	39.5278
eqtl-a-ENSG00000011105	TSPAN9	rs1354034	3	56849749	C	T	0.482322	0.0115581	0.618137	1.00E-200	31684	TRUE	reported	igd	0.0520984	1741.3
eqtl-a-ENSG00000011105	TSPAN9	rs114694170	5	88180196	C	T	0.15969	0.0266956	0.0523176	2.21E-09	30031	TRUE	reported	igd	0.00119012	35.7806
eqtl-a-ENSG00000011105	TSPAN9	rs7075195	10	65050659	G	A	0.118175	0.0120128	0.421253	7.78E-23	31569	TRUE	reported	igd	0.00305614	96.7688
eqtl-a-ENSG00000011105	TSPAN9	rs11602954	11	202856	A	G	0.188257	0.0144814	0.211758	1.23E-38	26110	TRUE	reported	igd	0.00643091	168.985
eqtl-a-ENSG00000011105	TSPAN9	rs10876550	12	54712308	A	G	0.165522	0.012021	0.590064	3.89E-43	31684	TRUE	reported	igd	0.00594839	189.585
eqtl-a-ENSG00000011105	TSPAN9	rs11553699	12	122216910	G	A	0.150241	0.019008	0.10963	2.70E-15	30031	TRUE	reported	igd	0.00207602	62.4705
eqtl-a-ENSG00000011105	TSPAN9	rs71577846	12	3390867	C	T	0.225166	0.0304673	0.0395806	1.47E-13	30542	TRUE	reported	igd	0.00178511	54.6147
eqtl-a-ENSG00000011105	TSPAN9	rs2950393	12	57036023	A	G	0.0864065	0.0127648	0.317506	1.30E-11	31569	TRUE	reported	igd	0.00144935	45.8181
eqtl-a-ENSG00000011105	TSPAN9	rs71458049	12	3367106	A	G	-0.256949	0.025203	0.0588202	2.08E-24	31231	TRUE	reported	igd	0.00331711	103.935
eqtl-a-ENSG00000011105	TSPAN9	rs10512472	17	33884804	C	T	0.374414	0.015201	0.179037	5.92E-134	31684	TRUE	reported	igd	0.0187881	606.642
eqtl-a-ENSG00000011105	TSPAN9	rs11082304	18	20720973	T	G	0.103537	0.0118718	0.50307	2.75E-18	31300	TRUE	reported	igd	0.00242415	76.0554
eqtl-a-ENSG00000011105	TSPAN9	rs11696739	20	1600925	A	G	-0.0677218	0.0123461	0.365478	4.13E-08	31684	TRUE	reported	igd	0.000948736	30.0864
eqtl-a-ENSG00000011105	TSPAN9	rs13042885	20	1924707	T	C	-0.101394	0.0131675	0.284247	1.36E-14	31569	TRUE	reported	igd	0.00187474	59.2912
eqtl-a-ENSG00000011114	BTBD7	rs10144067	14	93885198	T	C	0.0898364	0.0120565	0.585198	9.24E-14	30152	TRUE	reported	igd	0.00183801	55.5179
eqtl-a-ENSG00000011114	BTBD7	rs10140069	14	93926805	G	A	0.121762	0.0127205	0.680262	1.05E-21	30158	TRUE	reported	igd	0.00302897	91.6192
eqtl-a-ENSG00000011114	BTBD7	rs10147990	14	93703854	A	G	-0.268006	0.0116977	0.479762	3.61E-116	31684	TRUE	reported	igd	0.0162972	524.881
eqtl-a-ENSG00000011198	ABHD5	rs28498283	2	43360065	T	A	0.0879843	0.0136471	0.254318	1.14E-10	26953	TRUE	reported	igd	0.00153976	41.5621
eqtl-a-ENSG00000011198	ABHD5	rs114302694	3	43705084	G	T	-0.253468	0.0349808	0.029725	4.29E-13	31181	TRUE	reported	igd	0.00168099	52.5
eqtl-a-ENSG00000011198	ABHD5	rs76958399	3	43795043	T	G	-0.391352	0.0353554	0.0289318	1.77E-28	31240	TRUE	reported	igd	0.00390672	122.517
eqtl-a-ENSG00000011198	ABHD5	rs55659203	3	43714796	G	A	-0.549402	0.0262945	0.0524478	6.05E-97	31568	TRUE	reported	igd	0.0136408	436.539
eqtl-a-ENSG00000011198	ABHD5	rs77526211	13	40974023	A	G	-0.208468	0.0292185	0.0432109	9.69E-13	29277	TRUE	reported	igd	0.00173573	50.9018
eqtl-a-ENSG00000011295	TTC19	rs12451376	17	15747613	C	G	-0.169051	0.0163908	0.154843	6.10E-25	21339	TRUE	reported	igd	0.00496023	106.364
eqtl-a-ENSG00000011295	TTC19	rs2535613	17	15868225	G	A	0.366222	0.011822	0.612596	1.00E-200	26487	TRUE	reported	igd	0.0349637	959.564
eqtl-a-ENSG00000011295	TTC19	rs62072376	17	15638786	A	G	0.331446	0.050075	0.0142873	3.62E-11	8749	TRUE	reported	igd	0.0049826	43.801
eqtl-a-ENSG00000011376	LARS2	rs2138209	3	45493941	C	T	-0.416693	0.0124343	0.305644	1.00E-200	31181	TRUE	reported	igd	0.0347643	1122.95
eqtl-a-ENSG00000011376	LARS2	rs114078070	3	45744646	G	T	-0.25043	0.0423309	0.0201246	3.30E-09	27709	TRUE	reported	igd	0.0012615	34.9966
eqtl-a-ENSG00000011376	LARS2	rs77926264	3	45764497	A	G	0.314438	0.0347303	0.0301046	1.38E-19	29272	TRUE	reported	igd	0.00279246	81.964
eqtl-a-ENSG00000011405	PIK3C2A	rs448671	11	16900103	G	T	-0.0842678	0.0135463	0.260231	4.95E-10	26196	TRUE	reported	igd	0.00147505	38.6945
eqtl-a-ENSG00000011405	PIK3C2A	rs11024110	11	17028390	A	T	-0.40354	0.0124059	0.310554	1.00E-200	26080	TRUE	reported	igd	0.0389886	1057.99
eqtl-a-ENSG00000011405	PIK3C2A	rs7108578	11	17458136	C	T	0.13455	0.0150334	0.193168	3.55E-19	26196	TRUE	reported	igd	0.00304854	80.0977
eqtl-a-ENSG00000011422	PLAUR	rs3774937	4	103434253	C	T	0.0808199	0.0127346	0.320593	2.20E-10	31355	TRUE	reported	igd	0.00128293	40.2753
eqtl-a-ENSG00000011422	PLAUR	rs56330463	5	148200011	C	T	-0.170737	0.0119814	0.582097	4.47E-46	31355	TRUE	reported	igd	0.00643472	203.054
eqtl-a-ENSG00000011422	PLAUR	rs56388170	7	28724374	T	G	-0.0948046	0.0131031	0.289189	4.64E-13	31141	TRUE	reported	igd	0.00167822	52.3459
eqtl-a-ENSG00000011422	PLAUR	rs77526211	13	40974023	A	G	0.191511	0.0292267	0.0432109	5.66E-11	29063	TRUE	reported	igd	0.00147518	42.9337
eqtl-a-ENSG00000011422	PLAUR	rs116869386	19	43345165	A	G	0.120063	0.0210324	0.0875601	1.14E-08	16096	TRUE	reported	igd	0.00202043	32.5827
eqtl-a-ENSG00000011422	PLAUR	rs4760	19	44153100	G	A	0.199316	0.017283	0.135973	9.06E-31	30333	TRUE	reported	igd	0.00436547	132.99
eqtl-a-ENSG00000011422	PLAUR	rs56681946	19	44283031	C	T	0.118559	0.0122554	0.374685	3.89E-22	31023	TRUE	reported	igd	0.00300761	93.5807
eqtl-a-ENSG00000012061	ERCC1	rs149110519	6	144385777	T	C	0.153613	0.0266264	0.0526158	7.97E-09	25521	TRUE	reported	igd	0.00130247	33.281
eqtl-a-ENSG00000012061	ERCC1	rs4511641	19	45993568	C	A	0.0718333	0.0120578	0.583486	2.56E-09	31141	TRUE	reported	igd	0.00113838	35.4885
eqtl-a-ENSG00000012061	ERCC1	rs3212985	19	45913086	G	C	0.277519	0.0146681	0.200951	7.83E-80	31350	TRUE	reported	igd	0.0112894	357.94
eqtl-a-ENSG00000012061	ERCC1	rs4572514	19	45903766	C	T	-0.495187	0.015998	0.153027	1.00E-200	31010	TRUE	reported	igd	0.0299703	958.03
eqtl-a-ENSG00000012124	CD22	rs17056278	5	158252438	G	C	-0.175218	0.0243915	0.0633351	6.78E-13	31569	TRUE	reported	igd	0.00163196	51.6004
eqtl-a-ENSG00000012124	CD22	rs34794906	6	31237858	C	T	-0.0881082	0.0128421	0.310471	6.84E-12	27494	TRUE	reported	igd	0.00170915	47.0683
eqtl-a-ENSG00000012124	CD22	rs11065987	12	112072424	G	A	-0.0852209	0.0122366	0.380678	3.29E-12	31185	TRUE	reported	igd	0.00155292	48.5001
eqtl-a-ENSG00000012124	CD22	rs3540	15	91045408	A	G	0.0735211	0.0128025	0.314574	9.32E-09	31684	TRUE	reported	igd	0.00103978	32.9767
eqtl-a-ENSG00000012124	CD22	rs12453507	17	38053207	G	C	-0.0957065	0.0118776	0.492239	7.78E-16	31569	TRUE	reported	igd	0.00205245	64.9229
eqtl-a-ENSG00000012124	CD22	rs7210990	17	16170764	A	C	0.0785429	0.0118929	0.481977	4.00E-11	31569	TRUE	reported	igd	0.00137968	43.6125
eqtl-a-ENSG00000012124	CD22	rs12327820	19	35814384	C	A	0.302255	0.0185224	0.114435	7.33E-60	26609	TRUE	reported	igd	0.0099083	266.269
eqtl-a-ENSG00000012124	CD22	rs4810485	20	44747947	G	T	-0.117043	0.013652	0.746826	1.01E-17	31300	TRUE	reported	igd	0.0023428	73.4972
eqtl-a-ENSG00000012223	LTF	rs1375493	2	182323766	A	G	0.153458	0.0119359	0.565077	7.88E-38	31569	TRUE	reported	igd	0.00520883	165.288
eqtl-a-ENSG00000012223	LTF	rs181225830	3	46369762	A	G	-0.382933	0.0541486	0.0121872	1.53E-12	17424	TRUE	reported	igd	0.00286206	50.0059
eqtl-a-ENSG00000012223	LTF	rs2451258	6	159506600	T	C	-0.136318	0.0127615	0.685013	1.24E-26	31684	TRUE	reported	igd	0.00358841	114.097
eqtl-a-ENSG00000012223	LTF	rs3735485	7	45009341	G	A	-0.0987044	0.0161005	0.837214	8.77E-10	30971	TRUE	reported	igd	0.00121203	37.5808
eqtl-a-ENSG00000012223	LTF	rs7846314	8	61650831	T	A	-0.0936351	0.0155277	0.178349	1.64E-09	31569	TRUE	reported	igd	0.00115054	36.361
eqtl-a-ENSG00000012223	LTF	rs13289095	9	131466489	T	G	0.144319	0.0183072	0.119513	3.20E-15	28587	TRUE	reported	igd	0.00216916	62.1402
eqtl-a-ENSG00000012223	LTF	rs1012068	22	32265903	G	T	-0.123688	0.0132731	0.276034	1.18E-20	31300	TRUE	reported	igd	0.0027667	86.8326
eqtl-a-ENSG00000012232	EXTL3	rs10187424	2	85794297	C	T	-0.0939517	0.0120297	0.420816	5.71E-15	31684	TRUE	reported	igd	0.00192143	60.9919
eqtl-a-ENSG00000012232	EXTL3	rs56330463	5	148200011	C	T	-0.0765348	0.0120501	0.582097	2.14E-10	31569	TRUE	reported	igd	0.00127621	40.3375
eqtl-a-ENSG00000012232	EXTL3	rs56388170	7	28724374	T	G	-0.155306	0.0130621	0.289189	1.33E-32	31355	TRUE	reported	igd	0.00448838	141.359
eqtl-a-ENSG00000012232	EXTL3	rs149007767	7	50370254	T	C	-0.174078	0.0166171	0.149708	1.12E-25	30077	TRUE	reported	igd	0.00363547	109.736
eqtl-a-ENSG00000012232	EXTL3	rs13258975	8	28688042	A	G	0.0925959	0.0162646	0.158826	1.25E-08	31560	TRUE	reported	igd	0.00102592	32.4093
eqtl-a-ENSG00000012232	EXTL3	rs2731439	12	51060350	T	C	0.139032	0.0124598	0.345663	6.51E-29	31569	TRUE	reported	igd	0.00392859	124.503
eqtl-a-ENSG00000012232	EXTL3	rs77526211	13	40974023	A	G	-0.209589	0.0292179	0.0432109	7.32E-13	29277	TRUE	reported	igd	0.00175449	51.4528
eqtl-a-ENSG00000012660	ELOVL5	rs45621538	6	52854321	C	T	-0.168185	0.0252045	0.0590759	2.51E-11	29078	TRUE	reported	igd	0.00152894	44.5234
eqtl-a-ENSG00000012660	ELOVL5	rs113274699	6	53213479	T	C	0.335751	0.0181945	0.118536	4.90E-76	31472	TRUE	reported	igd	0.0107042	340.508
eqtl-a-ENSG00000012660	ELOVL5	rs35979828	12	54685880	T	C	0.140763	0.0256217	0.0571059	3.93E-08	29836	TRUE	reported	igd	0.0010106	30.1809
eqtl-a-ENSG00000012779	ALOX5	rs12478601	2	43721508	T	C	0.0679934	0.0120246	0.574604	1.56E-08	31300	TRUE	reported	igd	0.00102048	31.9716
eqtl-a-ENSG00000012779	ALOX5	rs56388170	7	28724374	T	G	-0.113784	0.0130924	0.289189	3.59E-18	31355	TRUE	reported	igd	0.0024031	75.5259
eqtl-a-ENSG00000012779	ALOX5	rs35300270	10	45892260	T	C	-0.377516	0.0245202	0.061758	1.74E-53	31355	TRUE	reported	igd	0.00750317	237.025
eqtl-a-ENSG00000012779	ALOX5	rs117131030	10	45089392	T	C	-0.303695	0.044054	0.0185346	5.43E-12	15407	TRUE	reported	igd	0.00307503	47.5169
eqtl-a-ENSG00000012779	ALOX5	rs61854878	10	45736656	T	G	0.402618	0.0434896	0.0189762	2.09E-20	25548	TRUE	reported	igd	0.00334352	85.7001
eqtl-a-ENSG00000012779	ALOX5	rs4949006	10	46012620	T	C	0.31782	0.0118458	0.599027	1.45E-158	31684	TRUE	reported	igd	0.0222145	719.791
eqtl-a-ENSG00000012822	CALCOCO1	rs9480866	6	108962642	T	C	0.109405	0.0161696	0.160953	1.32E-11	31684	TRUE	reported	igd	0.00144281	45.7771
eqtl-a-ENSG00000012822	CALCOCO1	rs149007767	7	50370254	T	C	0.153286	0.0166316	0.149708	3.07E-20	30077	TRUE	reported	igd	0.00281629	84.9392
eqtl-a-ENSG00000012822	CALCOCO1	rs11170657	12	54111151	G	A	-0.234542	0.0174686	0.132061	4.22E-41	31684	TRUE	reported	igd	0.00565745	180.259
eqtl-a-ENSG00000012822	CALCOCO1	rs7210990	17	16170764	A	C	-0.0740625	0.0118949	0.481977	4.77E-10	31569	TRUE	reported	igd	0.00122654	38.7657
eqtl-a-ENSG00000013016	EHD3	rs2365214	2	31418399	C	T	0.111414	0.0125696	0.664421	7.72E-19	31568	TRUE	reported	igd	0.00248262	78.5614
eqtl-a-ENSG00000013016	EHD3	rs655029	2	31477838	A	G	-0.273938	0.0132209	0.730915	2.29E-95	31234	TRUE	reported	igd	0.013559	429.294
eqtl-a-ENSG00000013016	EHD3	rs1354034	3	56849749	C	T	0.285874	0.0120117	0.618137	3.36E-125	31684	TRUE	reported	igd	0.0175633	566.387
eqtl-a-ENSG00000013016	EHD3	rs10820606	9	99192919	C	A	-0.206823	0.0138892	0.236914	3.77E-50	26161	TRUE	reported	igd	0.00840472	221.723
eqtl-a-ENSG00000013016	EHD3	rs505404	11	243268	G	T	0.118315	0.0142858	0.222031	1.21E-16	31569	TRUE	reported	igd	0.00216804	68.5872
eqtl-a-ENSG00000013288	MAN2B2	rs11937713	4	6602648	T	C	-0.729651	0.0201219	0.0877292	1.00E-200	27274	TRUE	reported	igd	0.0459933	1314.8
eqtl-a-ENSG00000013288	MAN2B2	rs12695	4	6644273	G	C	-0.152136	0.0160228	0.836001	2.20E-21	31569	TRUE	reported	igd	0.00284766	90.1487
eqtl-a-ENSG00000013288	MAN2B2	rs192170695	4	6629414	C	A	0.218063	0.0399558	0.0226551	4.83E-08	15779	TRUE	reported	igd	0.00188411	29.7817
eqtl-a-ENSG00000013306	SLC25A39	rs3896594	2	8762414	G	T	0.0759576	0.0122637	0.377086	5.88E-10	31355	TRUE	reported	igd	0.00122197	38.3594
eqtl-a-ENSG00000013306	SLC25A39	rs1354034	3	56849749	C	T	-0.0786388	0.0122325	0.618137	1.29E-10	31470	TRUE	reported	igd	0.00131153	41.3253
eqtl-a-ENSG00000013306	SLC25A39	rs628751	6	139838419	A	C	-0.0861752	0.0118821	0.505619	4.09E-13	31470	TRUE	reported	igd	0.00166862	52.5957
eqtl-a-ENSG00000013306	SLC25A39	rs6592965	7	50427982	A	G	0.0946449	0.0119381	0.449532	2.23E-15	31470	TRUE	reported	igd	0.00199324	62.8487
eqtl-a-ENSG00000013306	SLC25A39	rs8073060	17	33875262	A	T	0.189457	0.0128198	0.305723	2.02E-49	30971	TRUE	reported	igd	0.00700248	218.389
eqtl-a-ENSG00000013306	SLC25A39	rs12601548	17	42406560	T	C	0.172981	0.0120339	0.405558	7.49E-47	31470	TRUE	reported	igd	0.00652297	206.612
eqtl-a-ENSG00000013306	SLC25A39	rs35033748	17	27179590	C	T	-0.0816821	0.0144539	0.215702	1.59E-08	27110	TRUE	reported	igd	0.00117664	31.9339
eqtl-a-ENSG00000013374	NUB1	rs740512	7	151084790	G	A	-0.0995718	0.0128389	0.689769	8.81E-15	26304	TRUE	reported	igd	0.00228141	60.1429
eqtl-a-ENSG00000013374	NUB1	rs405281	7	151062348	A	G	-0.248275	0.0118651	0.422863	3.17E-97	31256	TRUE	reported	igd	0.0138149	437.82
eqtl-a-ENSG00000013374	NUB1	rs113920358	7	151038887	T	C	-0.292219	0.0186991	0.112167	4.74E-55	26912	TRUE	reported	igd	0.00899303	244.199
eqtl-a-ENSG00000013374	NUB1	rs11189181	10	99144154	G	A	-0.0941227	0.012995	0.297492	4.39E-13	31256	TRUE	reported	igd	0.00167562	52.4576
eqtl-a-ENSG00000013374	NUB1	rs653178	12	112007756	T	C	-0.0756424	0.0119248	0.539991	2.25E-10	28105	TRUE	reported	igd	0.00142963	40.2344
eqtl-a-ENSG00000013523	ANGEL1	rs6574316	14	77177339	T	G	-0.275244	0.0121848	0.640476	5.56E-113	26606	TRUE	reported	igd	0.0188178	510.23
eqtl-a-ENSG00000013523	ANGEL1	rs10133337	14	77286526	T	A	-0.292665	0.0130362	0.279221	1.27E-111	26488	TRUE	reported	igd	0.0186726	503.972
eqtl-a-ENSG00000013523	ANGEL1	rs4903489	14	77241392	T	C	0.426972	0.0139955	0.216558	1.00E-200	26494	TRUE	reported	igd	0.0339375	930.656
eqtl-a-ENSG00000013561	RNF14	rs3761758	5	141488359	T	G	-0.152195	0.0170055	0.141951	3.56E-19	30519	TRUE	reported	igd	0.00261766	80.0928
eqtl-a-ENSG00000013561	RNF14	rs252108	5	141338771	G	A	-0.530587	0.0150924	0.827116	1.00E-200	30277	TRUE	reported	igd	0.03922	1235.86
eqtl-a-ENSG00000013561	RNF14	rs7734658	5	141345805	C	T	0.383534	0.0154578	0.171449	6.71E-136	30601	TRUE	reported	igd	0.0197209	615.579
eqtl-a-ENSG00000013573	DDX11	rs147981800	12	31490051	T	C	-0.631902	0.0498979	0.0142712	9.36E-37	17693	TRUE	reported	igd	0.00898286	160.356
eqtl-a-ENSG00000013573	DDX11	rs35040	12	31172983	A	T	-0.683836	0.0106015	0.4189	1.00E-200	26278	TRUE	reported	igd	0.136692	4160.41
eqtl-a-ENSG00000013573	DDX11	rs33217	12	31066875	G	C	0.318152	0.0202894	0.906723	2.05E-55	25950	TRUE	reported	igd	0.00938637	245.865
eqtl-a-ENSG00000013573	DDX11	rs35051	12	31161777	A	C	0.444311	0.013571	0.766902	1.00E-200	26395	TRUE	reported	igd	0.0390248	1071.81
eqtl-a-ENSG00000013573	DDX11	rs10843987	12	31795208	T	G	0.129445	0.011874	0.470743	1.14E-27	26395	TRUE	reported	igd	0.00448233	118.835
eqtl-a-ENSG00000013573	DDX11	rs117776622	12	32170435	C	T	0.169089	0.0303218	0.0400475	2.46E-08	24644	TRUE	reported	igd	0.00126026	31.0946
eqtl-a-ENSG00000013725	CD6	rs6679677	1	114303808	A	C	0.112764	0.0192282	0.107034	4.51E-09	29781	TRUE	reported	igd	0.00115351	34.3902
eqtl-a-ENSG00000013725	CD6	rs7578575	2	25488819	A	T	0.119649	0.0131679	0.283449	1.02E-19	31684	TRUE	reported	igd	0.00259905	82.5577
eqtl-a-ENSG00000013725	CD6	rs9270965	6	32573471	G	A	-0.111135	0.0126042	0.668066	1.17E-18	24117	TRUE	reported	igd	0.00321329	77.7383
eqtl-a-ENSG00000013725	CD6	rs72928038	6	90976768	A	G	-0.0898395	0.0162939	0.158151	3.51E-08	29113	TRUE	reported	igd	0.00104314	30.3987
eqtl-a-ENSG00000013725	CD6	rs34383631	11	60793330	T	C	-0.362353	0.0119724	0.366096	1.00E-200	31355	TRUE	reported	igd	0.028385	915.954
eqtl-a-ENSG00000013725	CD6	rs477537	11	60859624	C	A	0.102292	0.0122968	0.629913	8.89E-17	31231	TRUE	reported	igd	0.00221081	69.1945
eqtl-a-ENSG00000013725	CD6	rs55753183	11	60789643	C	A	-0.156928	0.0125247	0.3367	5.14E-36	31563	TRUE	reported	igd	0.00494918	156.978
eqtl-a-ENSG00000013810	TACC3	rs146594798	4	1766881	T	C	0.297845	0.0438034	0.0187532	1.05E-11	10333	TRUE	reported	igd	0.00445451	46.2254
eqtl-a-ENSG00000013810	TACC3	rs13112920	4	1526026	C	T	0.0921605	0.0146414	0.208075	3.09E-10	9825	TRUE	reported	igd	0.00401647	39.6128
eqtl-a-ENSG00000013810	TACC3	rs10010688	4	1588848	T	A	-0.131227	0.0129379	0.699776	3.57E-24	10896	TRUE	reported	igd	0.00935342	102.858
eqtl-a-ENSG00000013810	TACC3	rs6852065	4	1684409	T	C	0.378939	0.011622	0.578182	1.00E-200	14263	TRUE	reported	igd	0.0693657	1062.96
eqtl-a-ENSG00000013810	TACC3	rs149110519	6	144385777	T	C	-0.178663	0.0266153	0.0526158	1.91E-11	10586	TRUE	reported	igd	0.00423867	45.0531
eqtl-a-ENSG00000014216	CAPN1	rs585210	11	65146496	C	G	0.224138	0.0118886	0.574368	2.77E-79	31565	TRUE	reported	igd	0.0111353	355.42
eqtl-a-ENSG00000014216	CAPN1	rs2285346	11	64684288	A	G	-0.153637	0.0144288	0.215033	1.78E-26	28576	TRUE	reported	igd	0.00395194	113.371
eqtl-a-ENSG00000014216	CAPN1	rs72932837	11	64876740	T	C	-0.43205	0.0139484	0.218012	1.00E-200	31569	TRUE	reported	igd	0.0294955	959.382
eqtl-a-ENSG00000014257	ACP3	rs12466022	2	43359061	A	C	-0.0820955	0.0135491	0.260124	1.37E-09	27399	TRUE	reported	igd	0.00133814	36.7101
eqtl-a-ENSG00000014257	ACP3	rs13067357	3	132688562	T	C	-0.229104	0.0329357	0.033678	3.50E-12	30507	TRUE	reported	igd	0.00158359	48.3841
eqtl-a-ENSG00000014257	ACP3	rs3914905	3	131870878	G	A	-0.483887	0.0155263	0.164566	1.00E-200	31569	TRUE	reported	igd	0.029849	971.235
eqtl-a-ENSG00000014257	ACP3	rs2010811	3	132270837	A	G	-0.179614	0.0135332	0.257164	3.36E-40	31177	TRUE	reported	igd	0.00561821	176.137
eqtl-a-ENSG00000014257	ACP3	rs71315648	3	132062068	C	T	0.485068	0.0467148	0.0163774	2.95E-25	19424	TRUE	reported	igd	0.00552018	107.808
eqtl-a-ENSG00000014257	ACP3	rs2998286	10	28780373	C	T	0.0879351	0.0143275	0.779099	8.38E-10	31569	TRUE	reported	igd	0.0011918	37.6666
eqtl-a-ENSG00000014257	ACP3	rs7210990	17	16170764	A	C	-0.0969176	0.0118833	0.481977	3.46E-16	31569	TRUE	reported	igd	0.0021026	66.5126
eqtl-a-ENSG00000014824	SLC30A9	rs111311484	4	42035678	T	C	0.21612	0.0351513	0.02946	7.84E-10	24593	TRUE	reported	igd	0.00153472	37.7983
eqtl-a-ENSG00000014824	SLC30A9	rs139876401	4	42172494	G	A	-0.936005	0.038251	0.0237913	3.07E-132	23892	TRUE	reported	igd	0.0244494	598.735
eqtl-a-ENSG00000014824	SLC30A9	rs6816870	4	42109339	T	G	0.28295	0.0261746	0.0542198	3.09E-27	30820	TRUE	reported	igd	0.00377731	116.851
eqtl-a-ENSG00000014914	MTMR11	rs112111167	1	150017171	A	G	-0.276588	0.022345	0.0759533	3.43E-35	30538	TRUE	reported	igd	0.0049922	153.207
eqtl-a-ENSG00000014914	MTMR11	rs72692819	1	149903122	C	G	0.397875	0.0230392	0.0702959	8.00E-67	29984	TRUE	reported	igd	0.00984851	298.215
eqtl-a-ENSG00000014914	MTMR11	rs6700343	1	150149016	A	G	0.142862	0.0248403	0.0609944	8.86E-09	31684	TRUE	reported	igd	0.00104286	33.0744
eqtl-a-ENSG00000014914	MTMR11	rs1375493	2	182323766	A	G	0.075069	0.011989	0.565077	3.81E-10	31569	TRUE	reported	igd	0.00124038	39.2038
eqtl-a-ENSG00000014914	MTMR11	rs2228467	3	42906116	C	T	0.167694	0.0239885	0.0656561	2.74E-12	29452	TRUE	reported	igd	0.00165651	48.8652
eqtl-a-ENSG00000014914	MTMR11	rs3733018	3	187456594	C	A	-0.0934266	0.0123854	0.64143	4.59E-14	31355	TRUE	reported	igd	0.00181145	56.8975
eqtl-a-ENSG00000014914	MTMR11	rs2229094	6	31540556	C	T	-0.0830359	0.013335	0.273416	4.75E-10	30602	TRUE	reported	igd	0.00126545	38.7719
eqtl-a-ENSG00000014914	MTMR11	rs4917014	7	50305863	G	T	-0.0841437	0.0127773	0.316454	4.54E-11	31300	TRUE	reported	igd	0.00138363	43.3648
eqtl-a-ENSG00000014914	MTMR11	rs149007767	7	50370254	T	C	0.112391	0.0166548	0.149708	1.50E-11	30077	TRUE	reported	igd	0.00151179	45.536
eqtl-a-ENSG00000014914	MTMR11	rs10098310	8	130613614	A	G	-0.0842365	0.0120188	0.575007	2.41E-12	31569	TRUE	reported	igd	0.00155361	49.1192
eqtl-a-ENSG00000014914	MTMR11	rs10980800	9	113915905	C	T	0.115561	0.0142623	0.22312	5.39E-16	31684	TRUE	reported	igd	0.00206778	65.6472
eqtl-a-ENSG00000014914	MTMR11	rs35979828	12	54685880	T	C	0.17834	0.0256052	0.0571059	3.28E-12	29836	TRUE	reported	igd	0.00162329	48.5079
eqtl-a-ENSG00000014914	MTMR11	rs1800973	12	69744014	A	C	0.150653	0.023909	0.0661727	2.96E-10	28627	TRUE	reported	igd	0.00138502	39.7011
eqtl-a-ENSG00000014914	MTMR11	rs7178572	15	77747190	G	A	0.0836086	0.0128692	0.691702	8.21E-11	31684	TRUE	reported	igd	0.0013304	42.2057
eqtl-a-ENSG00000014914	MTMR11	rs13333054	16	86011033	T	C	-0.154026	0.0145192	0.211395	2.72E-26	31684	TRUE	reported	igd	0.00353935	112.532
eqtl-a-ENSG00000014914	MTMR11	rs7212590	17	57885709	T	C	0.202865	0.0207187	0.0900785	1.23E-22	31569	TRUE	reported	igd	0.00302769	95.8654
eqtl-a-ENSG00000014914	MTMR11	rs4142441	20	42839620	G	A	0.171519	0.016336	0.156066	8.71E-26	31599	TRUE	reported	igd	0.00347654	110.231
eqtl-a-ENSG00000014914	MTMR11	rs17196752	20	48887268	T	C	-0.101558	0.0148253	0.20106	7.36E-12	31684	TRUE	reported	igd	0.0014789	46.9239
eqtl-a-ENSG00000017483	SLC38A5	rs3896594	2	8762414	G	T	0.0694989	0.0122664	0.377086	1.47E-08	9188	TRUE	reported	igd	0.00348166	32.0942
eqtl-a-ENSG00000017483	SLC38A5	rs6592965	7	50427982	A	G	-0.399928	0.0114813	0.449532	1.00E-200	9188	TRUE	reported	igd	0.116652	1213.07
eqtl-a-ENSG00000017483	SLC38A5	rs225245	17	33946107	G	A	-0.135935	0.0119344	0.440335	4.68E-30	9188	TRUE	reported	igd	0.0139236	129.708
eqtl-a-ENSG00000017797	RALBP1	rs2594836	5	173205318	A	G	-0.0801051	0.013722	0.749651	5.30E-09	31569	TRUE	reported	igd	0.00107834	34.0767
eqtl-a-ENSG00000017797	RALBP1	rs72941910	18	9358227	A	G	-0.250838	0.0254772	0.057509	7.15E-23	26376	TRUE	reported	igd	0.00366169	96.9282
eqtl-a-ENSG00000017797	RALBP1	rs117549632	18	9439544	C	T	1.03652	0.0207312	0.0757599	1.00E-200	31230	TRUE	reported	igd	0.0741127	2499.65
eqtl-a-ENSG00000017797	RALBP1	rs12150726	18	8976685	A	G	0.108463	0.0184144	0.118174	3.86E-09	31684	TRUE	reported	igd	0.00109379	34.6913
eqtl-a-ENSG00000017797	RALBP1	rs62088916	18	9617586	T	C	0.667196	0.0437419	0.0185579	1.57E-52	25309	TRUE	reported	igd	0.00910883	232.636
eqtl-a-ENSG00000017797	RALBP1	rs11876700	18	9520003	G	C	0.453951	0.0226838	0.0721484	4.33E-89	31569	TRUE	reported	igd	0.0125271	400.46
eqtl-a-ENSG00000017797	RALBP1	rs116953370	18	9677288	G	T	-0.252008	0.0457846	0.0171567	3.71E-08	26670	TRUE	reported	igd	0.00113468	30.294
eqtl-a-ENSG00000018280	SLC11A1	rs62182121	2	219234800	C	T	-0.950675	0.0371766	0.0251266	3.13E-144	29949	TRUE	reported	igd	0.0213679	653.877
eqtl-a-ENSG00000018280	SLC11A1	rs10187424	2	85794297	C	T	0.107017	0.0120219	0.420816	5.50E-19	31684	TRUE	reported	igd	0.00249479	79.2377
eqtl-a-ENSG00000018280	SLC11A1	rs13004810	2	219523436	T	C	0.394403	0.0533236	0.0125679	1.40E-13	7917	TRUE	reported	igd	0.00686262	54.693
eqtl-a-ENSG00000018280	SLC11A1	rs17572109	2	219093934	A	G	0.49284	0.0144185	0.195642	1.00E-200	28802	TRUE	reported	igd	0.0389834	1168.27
eqtl-a-ENSG00000018280	SLC11A1	rs111995121	2	219234580	G	T	0.781912	0.0380815	0.024309	1.10E-93	31197	TRUE	reported	igd	0.0133335	421.56
eqtl-a-ENSG00000018280	SLC11A1	rs12472559	2	219270097	G	A	0.264239	0.0365162	0.0272076	4.61E-13	8144	TRUE	reported	igd	0.00638854	52.3499
eqtl-a-ENSG00000018280	SLC11A1	rs3774937	4	103434253	C	T	-0.0695526	0.0127393	0.320593	4.77E-08	31569	TRUE	reported	igd	0.000943333	29.8063
eqtl-a-ENSG00000018280	SLC11A1	rs56330463	5	148200011	C	T	-0.0658972	0.0120545	0.582097	4.59E-08	31569	TRUE	reported	igd	0.000945723	29.8819
eqtl-a-ENSG00000018280	SLC11A1	rs149110519	6	144385777	T	C	0.429892	0.026411	0.0526158	1.44E-59	25735	TRUE	reported	igd	0.0101901	264.92
eqtl-a-ENSG00000018280	SLC11A1	rs149007767	7	50370254	T	C	-0.122404	0.0166498	0.149708	1.96E-13	30077	TRUE	reported	igd	0.00179374	54.0436
eqtl-a-ENSG00000018280	SLC11A1	rs56388170	7	28724374	T	G	-0.0999713	0.0131003	0.289189	2.33E-14	31355	TRUE	reported	igd	0.00185385	58.2318
eqtl-a-ENSG00000018280	SLC11A1	rs13277976	8	61679038	T	A	-0.10822	0.014479	0.785822	7.77E-14	31569	TRUE	reported	igd	0.00176648	55.8612
eqtl-a-ENSG00000018699	TTC27	rs112802653	2	32910246	G	A	0.167899	0.0304712	0.039641	3.59E-08	29141	TRUE	reported	igd	0.00104078	30.359
eqtl-a-ENSG00000018699	TTC27	rs3818265	2	32955837	T	C	-0.173797	0.0132104	0.722435	1.57E-39	30847	TRUE	reported	igd	0.00557969	173.071
eqtl-a-ENSG00000018699	TTC27	rs34549288	2	32875084	C	T	-0.578877	0.01728	0.125694	1.00E-200	31172	TRUE	reported	igd	0.0347504	1122.17
eqtl-a-ENSG00000019102	VSIG2	rs1354034	3	56849749	C	T	0.197632	0.0121369	0.618137	1.29E-59	31684	TRUE	reported	igd	0.00829927	265.138
eqtl-a-ENSG00000019102	VSIG2	rs10761741	10	65066186	T	G	0.0846487	0.0120346	0.420816	2.01E-12	31684	TRUE	reported	igd	0.00155905	49.4709
eqtl-a-ENSG00000019102	VSIG2	rs12293621	11	124612828	C	A	0.152212	0.0135422	0.258014	2.60E-29	31684	TRUE	reported	igd	0.00397147	126.326
eqtl-a-ENSG00000019102	VSIG2	rs9915021	17	33976619	T	C	0.143416	0.0251996	0.0591544	1.26E-08	31569	TRUE	reported	igd	0.00102495	32.3877
eqtl-a-ENSG00000019169	MARCO	rs141094656	1	92753336	C	T	-0.466286	0.0428489	0.0195137	1.40E-27	21629	TRUE	reported	igd	0.00544525	118.409
eqtl-a-ENSG00000019169	MARCO	rs2630709	2	8445160	T	A	-0.0832371	0.0118837	0.493998	2.48E-12	31569	TRUE	reported	igd	0.00155166	49.0572
eqtl-a-ENSG00000019169	MARCO	rs72839635	2	118882408	T	C	-0.361365	0.0345163	0.03043	1.19E-25	27980	TRUE	reported	igd	0.0039021	109.601
eqtl-a-ENSG00000019169	MARCO	rs72834477	2	119530425	T	C	-0.344451	0.0206241	0.0897146	1.28E-62	31180	TRUE	reported	igd	0.00886668	278.918
eqtl-a-ENSG00000019169	MARCO	rs185273710	2	119614709	A	G	0.218824	0.0364331	0.0273678	1.90E-09	3252	TRUE	reported	igd	0.0109712	36.0521
eqtl-a-ENSG00000019169	MARCO	rs12998257	2	119637357	G	C	-0.621571	0.0170289	0.128006	1.00E-200	29902	TRUE	reported	igd	0.0426556	1332.23
eqtl-a-ENSG00000019169	MARCO	rs11904650	2	119745127	G	A	-0.858242	0.0320114	0.0340529	2.43E-158	26894	TRUE	reported	igd	0.0260315	718.75
eqtl-a-ENSG00000019169	MARCO	rs12478601	2	43721508	T	C	-0.115962	0.0119986	0.574604	4.26E-22	31300	TRUE	reported	igd	0.00297531	93.3991
eqtl-a-ENSG00000019169	MARCO	rs66583010	2	119785661	T	C	-0.390682	0.0246125	0.0611951	9.69E-57	30077	TRUE	reported	igd	0.00830764	251.945
eqtl-a-ENSG00000019169	MARCO	rs79321128	2	119861725	A	G	0.288376	0.0434131	0.0191015	3.08E-11	25754	TRUE	reported	igd	0.00171036	44.1208
eqtl-a-ENSG00000019169	MARCO	rs12485444	3	188135783	A	T	0.0999475	0.0118758	0.509196	3.89E-17	31240	TRUE	reported	igd	0.00226216	70.8256
eqtl-a-ENSG00000019169	MARCO	rs149007767	7	50370254	T	C	-0.143639	0.0166377	0.149708	5.96E-18	30077	TRUE	reported	igd	0.002472	74.5297
eqtl-a-ENSG00000019169	MARCO	rs2157770	9	136921464	G	A	-0.0853519	0.0126139	0.332411	1.32E-11	23876	TRUE	reported	igd	0.00191396	45.7816
eqtl-a-ENSG00000019485	PRDM11	rs1545466	11	45414183	A	G	0.0858765	0.0118857	0.51321	5.00E-13	31256	TRUE	reported	igd	0.00166741	52.2001
eqtl-a-ENSG00000019485	PRDM11	rs2863165	11	45228847	A	T	0.134467	0.0121042	0.398422	1.13E-28	31254	TRUE	reported	igd	0.00393316	123.405
eqtl-a-ENSG00000019485	PRDM11	rs12363092	11	45121892	T	G	0.082366	0.0137398	0.24933	2.04E-09	31255	TRUE	reported	igd	0.00114846	35.9341
eqtl-a-ENSG00000019582	CD74	rs12478601	2	43721508	T	C	0.0666135	0.0120252	0.574604	3.03E-08	31086	TRUE	reported	igd	0.000986158	30.684
eqtl-a-ENSG00000019582	CD74	rs2305480	17	38062196	A	G	-0.0734472	0.0119728	0.440477	8.54E-10	31086	TRUE	reported	igd	0.00120912	37.6297
eqtl-a-ENSG00000019582	CD74	rs4810485	20	44747947	G	T	-0.0813184	0.0136704	0.746826	2.71E-09	31086	TRUE	reported	igd	0.00113699	35.3824
eqtl-a-ENSG00000019995	ZRANB1	rs190117883	10	126598533	T	C	0.932702	0.0184392	0.097753	1.00E-200	27816	TRUE	reported	igd	0.0842347	2558.41
eqtl-a-ENSG00000019995	ZRANB1	rs76798703	10	126720445	G	C	-0.186893	0.0270892	0.0506784	5.23E-12	31240	TRUE	reported	igd	0.00152132	47.5955
eqtl-a-ENSG00000019995	ZRANB1	rs117385447	10	126556677	T	C	-0.149235	0.0263312	0.0538783	1.45E-08	27069	TRUE	reported	igd	0.00118526	32.1194
eqtl-a-ENSG00000019995	ZRANB1	rs225245	17	33946107	G	A	-0.0657647	0.0119764	0.440335	3.99E-08	31355	TRUE	reported	igd	0.000960747	30.1513
eqtl-a-ENSG00000020922	MRE11	rs2658762	11	93225709	G	A	0.0830866	0.0123486	0.6358	1.71E-11	26609	TRUE	reported	igd	0.00169848	45.2683
eqtl-a-ENSG00000020922	MRE11	rs598645	11	94071745	T	A	0.406938	0.0117618	0.618151	1.00E-200	26483	TRUE	reported	igd	0.0432456	1196.95
eqtl-a-ENSG00000020922	MRE11	rs518276	11	94167257	A	G	0.500156	0.011428	0.394297	1.00E-200	26494	TRUE	reported	igd	0.0674229	1915.3
eqtl-a-ENSG00000020922	MRE11	rs476209	11	94332731	T	G	0.15952	0.0154406	0.179789	5.09E-25	26609	TRUE	reported	igd	0.00399517	106.726
eqtl-a-ENSG00000020922	MRE11	rs77097586	11	94528954	T	C	-0.15479	0.0218498	0.0803998	1.40E-12	24061	TRUE	reported	igd	0.00208148	50.1828
eqtl-a-ENSG00000021300	PLEKHB1	rs3177928	6	32412435	A	G	0.0963088	0.0164249	0.155018	4.53E-09	29827	TRUE	reported	igd	0.00115137	34.3793
eqtl-a-ENSG00000021300	PLEKHB1	rs10944479	6	90880393	A	G	-0.0925774	0.0155796	0.176852	2.81E-09	28288	TRUE	reported	igd	0.00124668	35.3075
eqtl-a-ENSG00000021300	PLEKHB1	rs917116	7	28172739	G	T	-0.0845887	0.0137217	0.250264	7.06E-10	31569	TRUE	reported	igd	0.00120233	37.9998
eqtl-a-ENSG00000021300	PLEKHB1	rs3741147	11	73366751	G	T	0.479207	0.0168957	0.135856	5.85E-177	31684	TRUE	reported	igd	0.0247608	804.39
eqtl-a-ENSG00000021300	PLEKHB1	rs2851712	11	73913949	A	G	0.24778	0.0358292	0.971698	4.66E-12	29084	TRUE	reported	igd	0.00164169	47.8221
eqtl-a-ENSG00000021300	PLEKHB1	rs78735409	11	74148731	A	G	-0.249538	0.0431891	0.0193191	7.57E-09	20966	TRUE	reported	igd	0.00158971	33.3798
eqtl-a-ENSG00000021300	PLEKHB1	rs117793089	11	73462481	A	G	-0.421649	0.0397089	0.0228076	2.44E-26	27721	TRUE	reported	igd	0.00405093	112.744
eqtl-a-ENSG00000021300	PLEKHB1	rs111505943	11	73729769	C	T	-0.214915	0.0239684	0.0656175	3.05E-19	29253	TRUE	reported	igd	0.0027409	80.3944
eqtl-a-ENSG00000021355	SERPINB1	rs160666	6	2774052	C	A	0.116817	0.012855	0.307941	1.02E-19	31684	TRUE	reported	igd	0.00259955	82.5735
eqtl-a-ENSG00000021355	SERPINB1	rs6915667	6	2910529	G	A	-0.238339	0.0181452	0.120908	2.07E-39	31562	TRUE	reported	igd	0.00543669	172.52
eqtl-a-ENSG00000021355	SERPINB1	rs15286	6	2833739	G	A	-0.490809	0.0126272	0.72207	1.00E-200	31355	TRUE	reported	igd	0.0459692	1510.72
eqtl-a-ENSG00000021355	SERPINB1	rs9378712	6	2572650	G	T	-0.0737426	0.0131427	0.286976	2.01E-08	31565	TRUE	reported	igd	0.000996389	31.4804
eqtl-a-ENSG00000021355	SERPINB1	rs3859192	17	38128648	T	C	0.0746835	0.0119343	0.455547	3.90E-10	31684	TRUE	reported	igd	0.00123447	39.1587
eqtl-a-ENSG00000021488	SLC7A9	rs150688658	19	33289114	G	A	-0.254229	0.0465954	0.0165553	4.86E-08	6735	TRUE	reported	igd	0.00440059	29.7601
eqtl-a-ENSG00000021488	SLC7A9	rs17238865	19	33349179	A	G	0.521175	0.0171806	0.129411	1.00E-200	30859	TRUE	reported	igd	0.0289566	920.158
eqtl-a-ENSG00000021488	SLC7A9	rs7252338	19	33483562	G	A	0.214729	0.029678	0.041818	4.65E-13	30399	TRUE	reported	igd	0.00171912	52.346
eqtl-a-ENSG00000021488	SLC7A9	rs73030677	19	33125043	C	T	-0.241823	0.0227519	0.0732541	2.19E-26	30077	TRUE	reported	igd	0.00374194	112.962
eqtl-a-ENSG00000021488	SLC7A9	rs11667586	19	33338073	C	T	0.387594	0.0171581	0.134111	5.48E-113	26996	TRUE	reported	igd	0.0185517	510.251
eqtl-a-ENSG00000021762	OSBPL5	rs11605446	11	3169388	A	G	-0.59078	0.0451029	0.0175108	3.35E-39	14141	TRUE	reported	igd	0.0119874	171.546
eqtl-a-ENSG00000021762	OSBPL5	rs7933398	11	3102918	G	C	0.11184	0.0147129	0.204999	2.93E-14	30688	TRUE	reported	igd	0.00187937	57.7789
eqtl-a-ENSG00000021762	OSBPL5	rs11026100	11	3261390	C	G	-0.117348	0.0125475	0.337549	8.57E-21	31352	TRUE	reported	igd	0.00278203	87.46
eqtl-a-ENSG00000021762	OSBPL5	rs2056423	11	3142477	A	G	0.383982	0.0117677	0.38982	1.00E-200	22995	TRUE	reported	igd	0.0442535	1064.64
eqtl-a-ENSG00000022277	RTF2	rs7846314	8	61650831	T	A	0.0883929	0.0155299	0.178349	1.26E-08	25575	TRUE	reported	igd	0.00126512	32.3939
eqtl-a-ENSG00000022277	RTF2	rs11086548	20	55101530	G	A	0.252675	0.0118866	0.415946	2.84E-100	21162	TRUE	reported	igd	0.0209063	451.823
eqtl-a-ENSG00000022277	RTF2	rs3761207	20	54986375	A	G	0.0941876	0.0144617	0.215163	7.38E-11	24083	TRUE	reported	igd	0.00175822	42.4143
eqtl-a-ENSG00000022556	NLRP2	rs148656985	19	55545662	C	T	-0.255574	0.0409279	0.0215533	4.25E-10	15509	TRUE	reported	igd	0.00250796	38.9887
eqtl-a-ENSG00000022556	NLRP2	rs55650192	19	55600990	A	G	-0.197448	0.0223229	0.0765555	9.14E-19	19406	TRUE	reported	igd	0.00401533	78.2275
eqtl-a-ENSG00000022556	NLRP2	rs35450746	19	55482235	C	T	0.42524	0.0139825	0.217231	1.00E-200	26032	TRUE	reported	igd	0.0343106	924.837
eqtl-a-ENSG00000022556	NLRP2	rs59357040	19	55455390	A	G	0.578572	0.0186168	0.10714	1.00E-200	26403	TRUE	reported	igd	0.0352897	965.766
eqtl-a-ENSG00000022556	NLRP2	rs35242182	19	55480518	C	T	-0.357639	0.0475679	0.0158439	5.54E-14	7353	TRUE	reported	igd	0.00762906	56.5124
eqtl-a-ENSG00000022567	SLC45A4	rs1134924	5	179126090	T	C	0.0702995	0.0119039	0.525141	3.51E-09	30842	TRUE	reported	igd	0.00112952	34.8737
eqtl-a-ENSG00000022567	SLC45A4	rs16895831	6	42515791	T	C	0.0878615	0.0146003	0.209742	1.77E-09	27510	TRUE	reported	igd	0.00131466	36.2111
eqtl-a-ENSG00000022567	SLC45A4	rs149110519	6	144385777	T	C	-0.208069	0.0266002	0.0526158	5.19E-15	25462	TRUE	reported	igd	0.00239723	61.1802
eqtl-a-ENSG00000022567	SLC45A4	rs2063386	8	142081259	G	A	0.0714469	0.0119638	0.44397	2.35E-09	26304	TRUE	reported	igd	0.001354	35.6612
eqtl-a-ENSG00000022567	SLC45A4	rs12544261	8	142236438	A	C	0.126583	0.0122814	0.369988	6.56E-25	26633	TRUE	reported	igd	0.00397289	106.224
eqtl-a-ENSG00000022567	SLC45A4	rs13267647	8	142459474	T	G	-0.179887	0.0122088	0.373726	3.88E-49	31244	TRUE	reported	igd	0.00690049	217.083
eqtl-a-ENSG00000022567	SLC45A4	rs141832319	8	142286963	T	C	0.610491	0.0429195	0.019332	6.50E-46	26897	TRUE	reported	igd	0.00746605	202.31
eqtl-a-ENSG00000022567	SLC45A4	rs34510023	8	142306200	C	T	-0.509868	0.0159885	0.152522	1.00E-200	27421	TRUE	reported	igd	0.0357604	1016.88
eqtl-a-ENSG00000022840	RNF10	rs643381	6	139839423	A	C	-0.0688623	0.0118894	0.501255	6.96E-09	30971	TRUE	reported	igd	0.00108198	33.544
eqtl-a-ENSG00000022840	RNF10	rs12212092	6	30128442	T	C	-0.13693	0.0235911	0.068141	6.46E-09	26412	TRUE	reported	igd	0.00127393	33.6874
eqtl-a-ENSG00000022840	RNF10	rs6592965	7	50427982	A	G	0.0974563	0.0119364	0.449532	3.22E-16	31684	TRUE	reported	igd	0.00209952	66.657
eqtl-a-ENSG00000022840	RNF10	rs8903	12	120878530	C	T	0.379209	0.0121936	0.664417	1.00E-200	31669	TRUE	reported	igd	0.0296343	967.088
eqtl-a-ENSG00000022840	RNF10	rs75268007	12	121627748	G	C	0.12804	0.0178992	0.126057	8.46E-13	31567	TRUE	reported	igd	0.00161841	51.1678
eqtl-a-ENSG00000022840	RNF10	rs8073060	17	33875262	A	T	0.378388	0.0125198	0.305723	1.18E-200	31185	TRUE	reported	igd	0.0284575	913.381
eqtl-a-ENSG00000022840	RNF10	rs8887	19	4502201	C	T	0.0802087	0.0119223	0.539821	1.72E-11	27399	TRUE	reported	igd	0.00164919	45.2576
eqtl-a-ENSG00000022840	RNF10	rs6084653	20	4157072	G	C	-0.217489	0.0122165	0.36636	6.70E-71	31569	TRUE	reported	igd	0.00993989	316.923
eqtl-a-ENSG00000022840	RNF10	rs6014993	20	55991637	G	A	0.071129	0.0118907	0.490224	2.21E-09	26332	TRUE	reported	igd	0.00135708	35.7804
eqtl-a-ENSG00000022976	ZNF839	rs1532331	5	43116830	T	G	0.0778662	0.0127838	0.683885	1.12E-09	31644	TRUE	reported	igd	0.00117106	37.098
eqtl-a-ENSG00000022976	ZNF839	rs2251246	14	102360916	A	G	-0.118573	0.0186961	0.114063	2.27E-10	31643	TRUE	reported	igd	0.00126952	40.22
eqtl-a-ENSG00000022976	ZNF839	rs11626217	14	102866362	A	G	-0.13518	0.0134528	0.735921	9.34E-24	26379	TRUE	reported	igd	0.00381313	100.964
eqtl-a-ENSG00000023171	GRAMD1B	rs10893036	11	123297570	A	G	-0.262953	0.0157749	0.167737	2.20E-62	25738	TRUE	reported	igd	0.0106803	277.836
eqtl-a-ENSG00000023171	GRAMD1B	rs2282561	11	123280309	T	C	0.176336	0.0195633	0.10254	2.00E-19	26196	TRUE	reported	igd	0.00309185	81.239
eqtl-a-ENSG00000023171	GRAMD1B	rs55837399	11	123330774	T	A	0.311765	0.0148475	0.193113	6.90E-98	25751	TRUE	reported	igd	0.0168338	440.874
eqtl-a-ENSG00000023171	GRAMD1B	rs35923643	11	123355391	G	A	0.298945	0.0145061	0.20576	2.32E-94	26079	TRUE	reported	igd	0.0160241	424.666
eqtl-a-ENSG00000023892	DEF6	rs1354034	3	56849749	C	T	-0.070467	0.012236	0.618137	8.47E-09	30721	TRUE	reported	igd	0.00107842	33.1638
eqtl-a-ENSG00000023892	DEF6	rs1326757	6	35748253	C	A	-0.0878417	0.0125291	0.658514	2.37E-12	30605	TRUE	reported	igd	0.00160351	49.1511
eqtl-a-ENSG00000023892	DEF6	rs6457834	6	35536195	A	C	0.104841	0.0128389	0.690034	3.19E-16	29939	TRUE	reported	igd	0.0022223	66.6772
eqtl-a-ENSG00000023892	DEF6	rs2689089	6	34988391	A	C	0.414313	0.013335	0.752084	1.00E-200	30383	TRUE	reported	igd	0.0307933	965.256
eqtl-a-ENSG00000023892	DEF6	rs34307089	6	34416441	C	T	0.123782	0.0170194	0.142001	3.52E-13	30721	TRUE	reported	igd	0.00171887	52.893
eqtl-a-ENSG00000023892	DEF6	rs10947546	6	35408341	A	G	-0.596905	0.032312	0.0343042	3.38E-76	30275	TRUE	reported	igd	0.0111463	341.235
eqtl-a-ENSG00000023902	PLEKHO1	rs16833244	1	150003189	G	C	0.44852	0.0241339	0.0633833	4.28E-77	25827	TRUE	reported	igd	0.0131967	345.362
eqtl-a-ENSG00000023902	PLEKHO1	rs1354034	3	56849749	C	T	0.0785802	0.0122325	0.618137	1.33E-10	26609	TRUE	reported	igd	0.00154844	41.2632
eqtl-a-ENSG00000023902	PLEKHO1	rs149110519	6	144385777	T	C	-0.187923	0.0266108	0.0526158	1.64E-12	20660	TRUE	reported	igd	0.00240806	49.8657
eqtl-a-ENSG00000023902	PLEKHO1	rs111778408	14	35572163	A	G	-0.137498	0.0197364	0.100785	3.24E-12	25090	TRUE	reported	igd	0.00193071	48.5313
eqtl-a-ENSG00000024048	UBR2	rs149110519	6	144385777	T	C	-0.201237	0.0266039	0.0526158	3.90E-14	10586	TRUE	reported	igd	0.00537591	57.2062
eqtl-a-ENSG00000024048	UBR2	rs9381192	6	42518706	A	G	-0.115961	0.0132045	0.718957	1.61E-18	14262	TRUE	reported	igd	0.00537845	77.1115
eqtl-a-ENSG00000024048	UBR2	rs12191298	6	42537608	G	A	-0.448512	0.0274459	0.0485052	4.98E-60	14261	TRUE	reported	igd	0.0183817	267.013
eqtl-a-ENSG00000024048	UBR2	rs149007767	7	50370254	T	C	0.13163	0.0166448	0.149708	2.61E-15	13100	TRUE	reported	igd	0.0047513	62.5297
eqtl-a-ENSG00000024862	CCDC28A	rs6915060	6	139100194	C	T	0.331719	0.012431	0.321745	7.06E-157	31683	TRUE	reported	igd	0.0219811	712.035
eqtl-a-ENSG00000024862	CCDC28A	rs9385834	6	138908551	A	T	-0.108035	0.0148624	0.199614	3.62E-13	31481	TRUE	reported	igd	0.00167562	52.8352
eqtl-a-ENSG00000024862	CCDC28A	rs11189181	10	99144154	G	A	-0.138731	0.0129666	0.297492	1.03E-26	31569	TRUE	reported	igd	0.00361295	114.464
eqtl-a-ENSG00000025039	RRAGD	rs56330463	5	148200011	C	T	0.0704949	0.0120527	0.582097	4.95E-09	31569	TRUE	reported	igd	0.00108247	34.2073
eqtl-a-ENSG00000025039	RRAGD	rs3822872	6	90020448	C	T	0.447276	0.0142362	0.205652	1.00E-200	31683	TRUE	reported	igd	0.0302143	987.042
eqtl-a-ENSG00000025039	RRAGD	rs4707512	6	89696501	G	A	-0.100157	0.011899	0.467437	3.85E-17	30902	TRUE	reported	igd	0.0022875	70.8457
eqtl-a-ENSG00000025039	RRAGD	rs4593337	6	90296811	G	A	-0.395468	0.0170327	0.863854	3.00E-119	31227	TRUE	reported	igd	0.0169704	539.049
eqtl-a-ENSG00000025039	RRAGD	rs9444630	6	89263474	G	A	-0.0687339	0.0121417	0.39873	1.50E-08	31682	TRUE	reported	igd	0.00101049	32.0447
eqtl-a-ENSG00000025156	HSF2	rs139360283	6	122345048	T	C	-0.522615	0.0502597	0.0141159	2.52E-25	24803	TRUE	reported	igd	0.00434041	108.116
eqtl-a-ENSG00000025156	HSF2	rs12196116	6	123005700	G	A	0.123559	0.0144871	0.213497	1.48E-17	30941	TRUE	reported	igd	0.00234548	72.7374
eqtl-a-ENSG00000025156	HSF2	rs12665320	6	122378500	T	G	-0.45134	0.0265796	0.0518227	1.14E-64	30757	TRUE	reported	igd	0.00928783	288.325
eqtl-a-ENSG00000025156	HSF2	rs530928	6	122709984	T	C	0.384436	0.012682	0.292119	1.00E-200	31470	TRUE	reported	igd	0.0283711	918.851
eqtl-a-ENSG00000025434	NR1H3	rs113083342	11	47077699	G	A	-0.372801	0.0376715	0.0254361	4.32E-23	13013	TRUE	reported	igd	0.00746956	97.9178
eqtl-a-ENSG00000025434	NR1H3	rs143506177	11	47285353	C	T	-0.40261	0.0402646	0.0221882	1.54E-23	24973	TRUE	reported	igd	0.00398764	99.9741
eqtl-a-ENSG00000025434	NR1H3	rs11039186	11	47353899	T	C	-0.306784	0.0337648	0.0319088	1.03E-19	26278	TRUE	reported	igd	0.00313172	82.5475
eqtl-a-ENSG00000025434	NR1H3	rs191300557	11	47585758	A	G	0.244622	0.0380687	0.0249965	1.31E-10	19297	TRUE	reported	igd	0.00213519	41.2867
eqtl-a-ENSG00000025434	NR1H3	rs3729949	11	47359954	T	C	-0.319185	0.0485246	0.0152301	4.77E-11	3086	TRUE	reported	igd	0.0138267	43.2394
eqtl-a-ENSG00000025434	NR1H3	rs61914719	11	48059091	T	C	-0.368493	0.016885	0.139711	1.38E-105	31569	TRUE	reported	igd	0.0148625	476.243
eqtl-a-ENSG00000025434	NR1H3	rs140502323	11	46441384	A	G	-0.279182	0.0375901	0.0256285	1.11E-13	25482	TRUE	reported	igd	0.00216001	55.1561
eqtl-a-ENSG00000025434	NR1H3	rs61882680	11	46370636	T	C	1.15979	0.0337759	0.0295291	1.00E-200	26376	TRUE	reported	igd	0.0427901	1178.99
eqtl-a-ENSG00000025708	TYMP	rs134774	22	51080760	G	A	-0.332628	0.0237887	0.933888	1.99E-44	22543	TRUE	reported	igd	0.00859833	195.496
eqtl-a-ENSG00000025708	TYMP	rs73187263	22	50651785	T	C	0.169692	0.0195813	0.102378	4.48E-18	19634	TRUE	reported	igd	0.00381042	75.0923
eqtl-a-ENSG00000025708	TYMP	rs56211323	22	50835954	G	A	-0.323282	0.0400523	0.0224859	6.94E-16	20813	TRUE	reported	igd	0.00312044	65.1428
eqtl-a-ENSG00000025708	TYMP	rs134970	22	50935082	C	T	0.417931	0.0116358	0.601374	1.00E-200	14198	TRUE	reported	igd	0.083295	1289.9
eqtl-a-ENSG00000025708	TYMP	rs56235139	22	50928876	A	G	-0.331094	0.0359315	0.0280605	3.12E-20	13738	TRUE	reported	igd	0.0061426	84.8963
eqtl-a-ENSG00000025772	TOMM34	rs1555303	20	43435386	G	A	-0.440191	0.0127084	0.281257	1.00E-200	31341	TRUE	reported	igd	0.03687	1199.7
eqtl-a-ENSG00000025772	TOMM34	rs2180292	20	43589633	G	C	-0.566283	0.010919	0.479018	1.00E-200	30406	TRUE	reported	igd	0.0812699	2689.51
eqtl-a-ENSG00000025772	TOMM34	rs34485448	20	43370519	G	T	-0.198313	0.011957	0.416513	8.86E-62	31564	TRUE	reported	igd	0.00863967	275.062
eqtl-a-ENSG00000025772	TOMM34	rs147793637	20	44459142	C	T	-0.236099	0.0333941	0.0327239	1.55E-12	29140	TRUE	reported	igd	0.00171244	49.9826
eqtl-a-ENSG00000026025	VIM	rs1375493	2	182323766	A	G	0.0761151	0.0119885	0.565077	2.16E-10	14263	TRUE	reported	igd	0.00281822	40.3043
eqtl-a-ENSG00000026025	VIM	rs55793580	9	127009395	T	C	-0.116173	0.0158204	0.169838	2.08E-13	14263	TRUE	reported	igd	0.00376639	53.9156
eqtl-a-ENSG00000026025	VIM	rs2932908	10	17015144	A	G	0.147769	0.0124749	0.656902	2.27E-32	14263	TRUE	reported	igd	0.0097416	140.292
eqtl-a-ENSG00000026025	VIM	rs165530	10	17281756	C	A	0.241527	0.0133396	0.735479	2.85E-73	14247	TRUE	reported	igd	0.0224927	327.782
eqtl-a-ENSG00000026025	VIM	rs12261966	10	17143000	T	C	-0.0776027	0.0128936	0.306438	1.76E-09	14263	TRUE	reported	igd	0.00253334	36.2197
eqtl-a-ENSG00000026025	VIM	rs10774624	12	111833788	A	G	0.0882755	0.0119159	0.538565	1.28E-13	11496	TRUE	reported	igd	0.00475129	54.872
eqtl-a-ENSG00000026103	FAS	rs149007767	7	50370254	T	C	0.125149	0.0166483	0.149708	5.61E-14	29328	TRUE	reported	igd	0.00192308	56.5048
eqtl-a-ENSG00000026103	FAS	rs56388170	7	28724374	T	G	0.0973068	0.0131018	0.289189	1.11E-13	30606	TRUE	reported	igd	0.00179902	55.1564
eqtl-a-ENSG00000026103	FAS	rs7082101	10	90741615	A	C	-0.444004	0.0113413	0.460288	1.00E-200	30817	TRUE	reported	igd	0.0473782	1532.57
eqtl-a-ENSG00000026103	FAS	rs7095848	10	90714791	A	G	0.0835399	0.0118908	0.51839	2.13E-12	25316	TRUE	reported	igd	0.00194592	49.355
eqtl-a-ENSG00000026103	FAS	rs11202926	10	90777663	C	T	0.167387	0.0133084	0.271495	2.81E-36	30820	TRUE	reported	igd	0.00510664	158.184
eqtl-a-ENSG00000026297	RNASET2	rs204295	6	167500562	T	C	0.660255	0.0105432	0.475178	1.00E-200	26609	TRUE	reported	igd	0.128452	3921.44
eqtl-a-ENSG00000026297	RNASET2	rs118051809	6	167264780	T	C	0.282977	0.0469329	0.0163064	1.65E-09	10732	TRUE	reported	igd	0.00337597	36.3468
eqtl-a-ENSG00000026297	RNASET2	rs17617310	6	167630830	C	T	0.495946	0.0493459	0.014659	9.15E-24	17566	TRUE	reported	igd	0.00571747	100.999
eqtl-a-ENSG00000026297	RNASET2	rs62436418	6	167345772	C	T	0.507935	0.0118675	0.334551	1.00E-200	26280	TRUE	reported	igd	0.065164	1831.74
eqtl-a-ENSG00000026297	RNASET2	rs4235920	6	167818102	C	T	-0.106398	0.0119022	0.536773	3.92E-19	26609	TRUE	reported	igd	0.0029942	79.9061
eqtl-a-ENSG00000026508	CD44	rs1375493	2	182323766	A	G	0.0997595	0.0119762	0.565077	8.10E-17	31569	TRUE	reported	igd	0.00219309	69.3814
eqtl-a-ENSG00000026508	CD44	rs286873	11	34702158	T	G	0.109042	0.018303	0.119837	2.56E-09	31682	TRUE	reported	igd	0.00111904	35.4908
eqtl-a-ENSG00000026508	CD44	rs507230	11	35129172	A	G	-0.143147	0.011872	0.535153	1.77E-33	31346	TRUE	reported	igd	0.00461663	145.375
eqtl-a-ENSG00000026508	CD44	rs927335	11	35250518	T	A	-0.198721	0.0121706	0.376359	6.24E-60	31563	TRUE	reported	igd	0.00837592	266.585
eqtl-a-ENSG00000026652	AGPAT4	rs1375493	2	182323766	A	G	0.0995796	0.0119763	0.565077	9.19E-17	31569	TRUE	reported	igd	0.00218517	69.1302
eqtl-a-ENSG00000026652	AGPAT4	rs112049074	6	161657657	T	C	-0.247765	0.0394845	0.0231963	3.49E-10	28527	TRUE	reported	igd	0.00137839	39.3728
eqtl-a-ENSG00000026652	AGPAT4	rs6914451	6	161694612	G	C	0.153369	0.0170769	0.140529	2.68E-19	30817	TRUE	reported	igd	0.00261055	80.6546
eqtl-a-ENSG00000026652	AGPAT4	rs6455707	6	161566909	C	T	0.258135	0.0172504	0.135556	1.26E-50	31684	TRUE	reported	igd	0.00701773	223.907
eqtl-a-ENSG00000026652	AGPAT4	rs55793580	9	127009395	T	C	-0.110896	0.0158231	0.169838	2.41E-12	31569	TRUE	reported	igd	0.0015535	49.1158
eqtl-a-ENSG00000026652	AGPAT4	rs4766578	12	111904371	A	T	0.0824988	0.0119063	0.531061	4.24E-12	28417	TRUE	reported	igd	0.00168667	48.0077
eqtl-a-ENSG00000026950	BTN3A1	rs10946812	6	26344975	C	G	0.462071	0.0114998	0.401857	1.00E-200	31684	TRUE	reported	igd	0.0484855	1614.39
eqtl-a-ENSG00000026950	BTN3A1	rs10946846	6	26702788	G	A	0.195115	0.016855	0.144356	5.45E-31	20879	TRUE	reported	igd	0.00637728	133.993
eqtl-a-ENSG00000026950	BTN3A1	rs3804122	6	25579846	G	A	0.0724398	0.012509	0.344582	7.00E-09	31568	TRUE	reported	igd	0.00106121	33.5337
eqtl-a-ENSG00000026950	BTN3A1	rs7310615	12	111865049	G	C	-0.0734409	0.0119211	0.537476	7.25E-10	28418	TRUE	reported	igd	0.00133374	37.9501
eqtl-a-ENSG00000026950	BTN3A1	rs1532624	16	57005479	A	C	-0.11086	0.0119625	0.437102	1.91E-20	31300	TRUE	reported	igd	0.00273635	85.8772
eqtl-a-ENSG00000027075	PRKCH	rs76537762	14	62015885	A	G	-0.136841	0.0248458	0.0609784	3.64E-08	31568	TRUE	reported	igd	0.00095998	30.3319
eqtl-a-ENSG00000027075	PRKCH	rs767755	14	61874448	A	G	-0.11959	0.0130328	0.706603	4.47E-20	31684	TRUE	reported	igd	0.00265046	84.1951
eqtl-a-ENSG00000027075	PRKCH	rs1088683	14	61978571	T	C	0.0939928	0.0129155	0.696055	3.40E-13	29767	TRUE	reported	igd	0.00177607	52.9587
eqtl-a-ENSG00000027697	IFNGR1	rs2594836	5	173205318	A	G	0.113683	0.0137052	0.749651	1.09E-16	31569	TRUE	reported	igd	0.00217477	68.8007
eqtl-a-ENSG00000027697	IFNGR1	rs9494599	6	137239438	G	C	0.075651	0.0119582	0.554601	2.51E-10	31567	TRUE	reported	igd	0.00126624	40.0194
eqtl-a-ENSG00000027697	IFNGR1	rs11754268	6	137540335	T	C	-0.241928	0.0138938	0.234754	6.62E-68	28704	TRUE	reported	igd	0.0104526	303.18
eqtl-a-ENSG00000027697	IFNGR1	rs56388170	7	28724374	T	G	0.0756882	0.0131119	0.289189	7.82E-09	31355	TRUE	reported	igd	0.00106159	33.3194
eqtl-a-ENSG00000027697	IFNGR1	rs7210990	17	16170764	A	C	0.0694576	0.0118969	0.481977	5.28E-09	31569	TRUE	reported	igd	0.00107855	34.0835
eqtl-a-ENSG00000027847	B4GALT7	rs143658086	5	176988579	T	C	-0.377929	0.0396468	0.0229168	1.54E-21	17184	TRUE	reported	igd	0.00526004	90.856
eqtl-a-ENSG00000027847	B4GALT7	rs62398472	5	176997824	T	C	-0.407302	0.0126899	0.287894	1.00E-200	27526	TRUE	reported	igd	0.0360758	1030.11
eqtl-a-ENSG00000027847	B4GALT7	rs116276523	5	177473975	G	A	-0.225813	0.04135	0.0211199	4.73E-08	26524	TRUE	reported	igd	0.0011231	29.8204
eqtl-a-ENSG00000028137	TNFRSF1B	rs6697733	1	12242458	C	T	-0.260892	0.0141151	0.223582	2.82E-76	31345	TRUE	reported	igd	0.0107815	341.606
eqtl-a-ENSG00000028137	TNFRSF1B	rs6684514	1	156255456	A	G	0.0826471	0.0131353	0.287248	3.14E-10	31298	TRUE	reported	igd	0.00126331	39.5865
eqtl-a-ENSG00000028137	TNFRSF1B	rs149110519	6	144385777	T	C	0.157863	0.0266246	0.0526158	3.04E-09	25735	TRUE	reported	igd	0.0013642	35.1529
eqtl-a-ENSG00000028137	TNFRSF1B	rs56388170	7	28724374	T	G	0.0740399	0.0131125	0.289189	1.64E-08	31355	TRUE	reported	igd	0.00101581	31.8811
eqtl-a-ENSG00000029534	ANK1	rs12718597	7	50428428	A	C	0.0910168	0.0123354	0.365482	1.60E-13	31185	TRUE	reported	igd	0.00174274	54.4388
eqtl-a-ENSG00000029534	ANK1	rs11989912	8	41616478	A	G	-0.111735	0.0125468	0.338027	5.31E-19	31567	TRUE	reported	igd	0.00250605	79.3022
eqtl-a-ENSG00000029534	ANK1	rs4736819	8	41509915	T	C	0.249087	0.0117634	0.543505	1.63E-99	31566	TRUE	reported	igd	0.0140053	448.341
eqtl-a-ENSG00000029534	ANK1	rs8073060	17	33875262	A	T	0.125453	0.0128753	0.305723	1.96E-22	31185	TRUE	reported	igd	0.00303516	94.9335
eqtl-a-ENSG00000029639	TFB1M	rs56238103	6	155556797	T	C	0.144952	0.0155952	0.175598	1.48E-20	31470	TRUE	reported	igd	0.00273766	86.3851
eqtl-a-ENSG00000029639	TFB1M	rs138028287	6	156021514	C	T	-0.294297	0.0430039	0.0194704	7.72E-12	1926	TRUE	reported	igd	0.0237392	46.7848
eqtl-a-ENSG00000029639	TFB1M	rs9371371	6	155625104	G	A	-0.32241	0.0117645	0.5836	2.38E-165	31470	TRUE	reported	igd	0.0233094	751.004
eqtl-a-ENSG00000029725	RABEP1	rs62073600	17	4717255	C	T	-0.262473	0.0451963	0.0176101	6.34E-09	17206	TRUE	reported	igd	0.00195629	33.722
eqtl-a-ENSG00000029725	RABEP1	rs138742777	17	4863626	A	G	-0.338307	0.0452221	0.0175616	7.38E-14	19453	TRUE	reported	igd	0.00286871	55.9598
eqtl-a-ENSG00000029725	RABEP1	rs56343966	17	4958757	T	C	0.574702	0.0189343	0.103458	1.00E-200	30902	TRUE	reported	igd	0.0289496	921.21
eqtl-a-ENSG00000029725	RABEP1	rs78438561	17	5257792	G	T	0.589904	0.0372816	0.0257023	2.17E-56	31240	TRUE	reported	igd	0.00795053	250.349
eqtl-a-ENSG00000029725	RABEP1	rs57747791	17	5175454	T	A	0.602905	0.0181124	0.112856	1.00E-200	31569	TRUE	reported	igd	0.0339081	1107.95
eqtl-a-ENSG00000029725	RABEP1	rs192217367	17	4858330	G	A	-0.289961	0.0417811	0.0206496	3.92E-12	11879	TRUE	reported	igd	0.00403815	48.1555
eqtl-a-ENSG00000029725	RABEP1	rs150231236	17	5270691	C	T	-0.482544	0.0429623	0.019398	2.84E-29	19561	TRUE	reported	igd	0.0064079	126.14
eqtl-a-ENSG00000030110	BAK1	rs10947433	6	33689629	A	G	-0.303259	0.0236945	0.0668383	1.66E-37	14263	TRUE	reported	igd	0.0113543	163.784
eqtl-a-ENSG00000030110	BAK1	rs2147428	6	33893513	G	T	-0.220235	0.0304259	0.9603	4.55E-13	13432	TRUE	reported	igd	0.00388557	52.3867
eqtl-a-ENSG00000030110	BAK1	rs78117618	6	33895406	T	C	0.358777	0.0345962	0.0302896	3.39E-25	14263	TRUE	reported	igd	0.00748375	107.53
eqtl-a-ENSG00000030110	BAK1	rs35144104	6	33463961	T	C	-0.409263	0.0120743	0.3409	1.00E-200	14263	TRUE	reported	igd	0.0745461	1148.74
eqtl-a-ENSG00000030110	BAK1	rs191549504	6	33411673	C	T	0.381227	0.0464401	0.0166232	2.23E-16	11159	TRUE	reported	igd	0.00600262	67.3757
eqtl-a-ENSG00000030582	GRN	rs7563201	2	43561780	A	G	-0.109038	0.011895	0.466469	4.87E-20	31240	TRUE	reported	igd	0.00268256	84.0232
eqtl-a-ENSG00000030582	GRN	rs28498283	2	43360065	T	A	0.0783638	0.0136513	0.254318	9.45E-09	26953	TRUE	reported	igd	0.00122108	32.9496
eqtl-a-ENSG00000030582	GRN	rs149110519	6	144385777	T	C	-0.205097	0.0266018	0.0526158	1.26E-14	25735	TRUE	reported	igd	0.00230447	59.4378
eqtl-a-ENSG00000030582	GRN	rs149007767	7	50370254	T	C	-0.207559	0.0165899	0.149708	6.47E-36	30077	TRUE	reported	igd	0.00517734	156.519
eqtl-a-ENSG00000030582	GRN	rs114641762	17	42417164	A	C	0.478479	0.0203497	0.0905088	3.02E-122	28465	TRUE	reported	igd	0.0190522	552.814
eqtl-a-ENSG00000030582	GRN	rs12451763	17	42490912	T	C	-0.24202	0.0360798	0.0279042	1.97E-11	27921	TRUE	reported	igd	0.00160896	44.9928
eqtl-a-ENSG00000031081	ARHGAP31	rs11914541	3	119023438	G	A	-0.27122	0.013749	0.239931	1.27E-86	26107	TRUE	reported	igd	0.0146865	389.106
eqtl-a-ENSG00000031081	ARHGAP31	rs76136755	3	118738066	C	T	-0.190172	0.0281427	0.0467688	1.40E-11	26108	TRUE	reported	igd	0.00174594	45.6592
eqtl-a-ENSG00000031081	ARHGAP31	rs34844599	3	119252208	C	T	-0.0938406	0.0157559	0.171877	2.58E-09	26100	TRUE	reported	igd	0.00135727	35.4701
eqtl-a-ENSG00000031691	CENPQ	rs78140402	6	50225824	C	A	-0.20654	0.0306403	0.0391426	1.57E-11	30546	TRUE	reported	igd	0.00148533	45.4354
eqtl-a-ENSG00000031691	CENPQ	rs9367361	6	49522865	T	G	0.0914566	0.0130699	0.2918	2.61E-12	31684	TRUE	reported	igd	0.00154303	48.9619
eqtl-a-ENSG00000031691	CENPQ	rs6938215	6	49054765	A	G	-0.389617	0.0118751	0.628854	1.00E-200	31671	TRUE	reported	igd	0.0328718	1076.4
eqtl-a-ENSG00000032742	IFT88	rs9552218	13	21082931	T	C	-0.106478	0.0121767	0.611256	2.25E-18	25056	TRUE	reported	igd	0.00304246	76.4585
eqtl-a-ENSG00000032742	IFT88	rs7999297	13	21122165	G	A	0.377753	0.0114751	0.512877	1.00E-200	28916	TRUE	reported	igd	0.0361232	1083.61
eqtl-a-ENSG00000032742	IFT88	rs9316031	13	21526636	T	C	-0.128229	0.0203691	0.0939695	3.07E-10	31557	TRUE	reported	igd	0.00125426	39.6279
eqtl-a-ENSG00000033122	LRRC7	rs11808152	1	70240333	G	A	-0.258645	0.0334171	0.0326535	9.94E-15	17597	TRUE	reported	igd	0.00339278	59.8992
eqtl-a-ENSG00000033122	LRRC7	rs12049210	1	69988363	G	A	-0.402618	0.0127191	0.713417	1.00E-200	18572	TRUE	reported	igd	0.051191	1001.91
eqtl-a-ENSG00000033122	LRRC7	rs61782217	1	70083457	A	G	-0.193088	0.0241965	0.0643767	1.46E-15	18578	TRUE	reported	igd	0.00341602	63.6735
eqtl-a-ENSG00000033627	ATP6V0A1	rs17081935	4	57823476	T	C	0.157911	0.0147477	0.202608	9.40E-27	31300	TRUE	reported	igd	0.00364959	114.643
eqtl-a-ENSG00000033627	ATP6V0A1	rs6986779	8	142337790	T	C	-0.0759969	0.0124624	0.349935	1.07E-09	24943	TRUE	reported	igd	0.00148865	37.1838
eqtl-a-ENSG00000033627	ATP6V0A1	rs3760387	17	40608536	T	G	0.312016	0.0230779	0.0706528	1.19E-41	31684	TRUE	reported	igd	0.00573618	182.782
eqtl-a-ENSG00000033627	ATP6V0A1	rs117107843	17	40380203	A	G	-0.267076	0.0483666	0.0153453	3.35E-08	23680	TRUE	reported	igd	0.00128599	30.4889
eqtl-a-ENSG00000033800	PIAS1	rs436903	15	68213895	A	G	0.0813024	0.0121233	0.598734	1.99E-11	30902	TRUE	reported	igd	0.00145327	44.9715
eqtl-a-ENSG00000033800	PIAS1	rs7179875	15	68324830	A	G	-0.361598	0.0115772	0.447129	1.00E-200	30902	TRUE	reported	igd	0.0306027	975.477
eqtl-a-ENSG00000033800	PIAS1	rs11072006	15	68619631	A	T	-0.163748	0.0156659	0.826759	1.43E-25	31567	TRUE	reported	igd	0.00344911	109.248
eqtl-a-ENSG00000034053	APBA2	rs7763262	6	32424882	C	T	0.0809917	0.012601	0.666017	1.30E-10	30211	TRUE	reported	igd	0.00136557	41.3088
eqtl-a-ENSG00000034053	APBA2	rs9420589	10	94450233	T	G	0.0669643	0.0120132	0.428682	2.49E-08	31484	TRUE	reported	igd	0.000985941	31.07
eqtl-a-ENSG00000034053	APBA2	rs4766578	12	111904371	A	T	-0.0720764	0.0119111	0.531061	1.44E-09	28417	TRUE	reported	igd	0.0012869	36.6144
eqtl-a-ENSG00000034053	APBA2	rs28628664	15	29359671	T	C	-0.0986759	0.0164941	0.153413	2.20E-09	31067	TRUE	reported	igd	0.00115071	35.788
eqtl-a-ENSG00000034053	APBA2	rs12101582	15	29034720	C	G	-0.0701118	0.0119031	0.475556	3.86E-09	24814	TRUE	reported	igd	0.00139624	34.6918
eqtl-a-ENSG00000034053	APBA2	rs1540642	15	29234864	C	T	0.407409	0.0174392	0.128705	1.05E-120	31185	TRUE	reported	igd	0.0172	545.733
eqtl-a-ENSG00000034053	APBA2	rs10782001	16	30942625	A	G	0.0681067	0.0122263	0.616392	2.54E-08	31185	TRUE	reported	igd	0.000994058	31.0286
eqtl-a-ENSG00000034152	MAP2K3	rs3811444	1	248039451	T	C	-0.172202	0.012502	0.337611	3.65E-43	31470	TRUE	reported	igd	0.00599253	189.71
eqtl-a-ENSG00000034152	MAP2K3	rs1668871	1	205237137	C	T	0.0887105	0.0122342	0.380783	4.14E-13	31470	TRUE	reported	igd	0.00166793	52.574
eqtl-a-ENSG00000034152	MAP2K3	rs766432	2	60719970	A	C	-0.0930567	0.016465	0.845872	1.59E-08	31086	TRUE	reported	igd	0.00102651	31.9407
eqtl-a-ENSG00000034152	MAP2K3	rs875741	5	173287851	A	G	0.110495	0.012132	0.396388	8.42E-20	31470	TRUE	reported	igd	0.00262894	82.9455
eqtl-a-ENSG00000034152	MAP2K3	rs12212092	6	30128442	T	C	-0.194906	0.0235622	0.068141	1.32E-16	26198	TRUE	reported	igd	0.00260506	68.4204
eqtl-a-ENSG00000034152	MAP2K3	rs6592965	7	50427982	A	G	0.363133	0.0115676	0.449532	1.00E-200	31470	TRUE	reported	igd	0.0303639	985.411
eqtl-a-ENSG00000034152	MAP2K3	rs4986004	17	21178335	C	A	-0.0918655	0.0125847	0.33516	2.88E-13	31141	TRUE	reported	igd	0.00170822	53.2833
eqtl-a-ENSG00000034152	MAP2K3	rs11079018	17	40005650	G	A	0.125783	0.0222779	0.922832	1.64E-08	31355	TRUE	reported	igd	0.00101566	31.8763
eqtl-a-ENSG00000034152	MAP2K3	rs35033748	17	27179590	C	T	-0.195884	0.014376	0.215702	2.81E-42	27110	TRUE	reported	igd	0.00680187	185.648
eqtl-a-ENSG00000034152	MAP2K3	rs6014993	20	55991637	G	A	0.0654117	0.011893	0.490224	3.80E-08	26118	TRUE	reported	igd	0.00115687	30.2479
eqtl-a-ENSG00000035115	SH3YL1	rs12714397	2	23368	A	C	0.451343	0.0127628	0.275878	1.00E-200	17341	TRUE	reported	igd	0.0672674	1250.46
eqtl-a-ENSG00000035115	SH3YL1	rs7591830	2	659381	G	C	-0.173908	0.0146778	0.204713	2.19E-32	30557	TRUE	reported	igd	0.00457315	140.375
eqtl-a-ENSG00000035115	SH3YL1	rs6754607	2	310687	G	A	-0.405346	0.0155787	0.832749	3.01E-149	30746	TRUE	reported	igd	0.0215448	676.957
eqtl-a-ENSG00000035115	SH3YL1	rs6734782	2	661048	C	A	0.146709	0.0205751	0.908195	1.00E-12	31016	TRUE	reported	igd	0.00163656	50.8395
eqtl-a-ENSG00000035115	SH3YL1	rs11920354	3	47262246	A	C	-0.0699535	0.0122937	0.372903	1.27E-08	28917	TRUE	reported	igd	0.00111844	32.376
eqtl-a-ENSG00000035403	VCL	rs826415	1	118153977	G	T	0.0836692	0.0128668	0.308498	7.89E-11	31569	TRUE	reported	igd	0.00133767	42.2827
eqtl-a-ENSG00000035403	VCL	rs1354034	3	56849749	C	T	0.392426	0.0117966	0.618137	1.00E-200	31684	TRUE	reported	igd	0.0337483	1106.56
eqtl-a-ENSG00000035403	VCL	rs149110519	6	144385777	T	C	0.177302	0.0266159	0.0526158	2.71E-11	25735	TRUE	reported	igd	0.00172136	44.3722
eqtl-a-ENSG00000035403	VCL	rs10820606	9	99192919	C	A	0.13571	0.0139512	0.236914	2.30E-22	26161	TRUE	reported	igd	0.00360395	94.6166
eqtl-a-ENSG00000035403	VCL	rs61863650	10	76027514	T	G	0.182561	0.0122306	0.370107	2.21E-50	23725	TRUE	reported	igd	0.00930368	222.784
eqtl-a-ENSG00000035403	VCL	rs1403629	10	75773362	G	C	0.0966983	0.0126208	0.668915	1.83E-14	31017	TRUE	reported	igd	0.00188905	58.6997
eqtl-a-ENSG00000035403	VCL	rs2279648	10	75867193	T	G	-0.706367	0.0169752	0.125164	1.00E-200	31684	TRUE	reported	igd	0.0518182	1731.42
eqtl-a-ENSG00000035403	VCL	rs505404	11	243268	G	T	0.157545	0.0142589	0.222031	2.22E-28	31569	TRUE	reported	igd	0.00385212	122.07
eqtl-a-ENSG00000035403	VCL	rs11553699	12	122216910	G	A	0.181535	0.0189886	0.10963	1.18E-21	30031	TRUE	reported	igd	0.00303421	91.3915
eqtl-a-ENSG00000035403	VCL	rs10876550	12	54712308	A	G	0.109414	0.0120663	0.590064	1.21E-19	31684	TRUE	reported	igd	0.0025884	82.2186
eqtl-a-ENSG00000035403	VCL	rs8082605	17	33864771	T	G	0.248389	0.0290592	0.0436372	1.26E-17	29836	TRUE	reported	igd	0.00244284	73.0581
eqtl-a-ENSG00000035403	VCL	rs145171343	17	33886764	T	C	0.455596	0.0508421	0.0138172	3.22E-19	20854	TRUE	reported	igd	0.00383579	80.2918
eqtl-a-ENSG00000035403	VCL	rs11082304	18	20720973	T	G	0.0680852	0.0118899	0.50307	1.03E-08	31300	TRUE	reported	igd	0.00104653	32.7885
eqtl-a-ENSG00000035403	VCL	rs4814779	20	1923271	A	C	-0.0751022	0.0131461	0.286694	1.11E-08	31684	TRUE	reported	igd	0.00102902	32.635
eqtl-a-ENSG00000035664	DAPK2	rs9880192	3	128297569	C	G	0.0697888	0.0121723	0.392874	9.86E-09	31355	TRUE	reported	igd	0.00104728	32.8699
eqtl-a-ENSG00000035664	DAPK2	rs113453908	15	64159176	T	C	0.114288	0.0153574	0.183153	9.93E-14	25524	TRUE	reported	igd	0.00216509	55.3773
eqtl-a-ENSG00000035664	DAPK2	rs332280	15	64314274	T	C	0.343563	0.0164829	0.85144	1.74E-96	31352	TRUE	reported	igd	0.013668	434.428
eqtl-a-ENSG00000035664	DAPK2	rs4794822	17	38156712	T	C	-0.0762182	0.0122441	0.380161	4.82E-10	30971	TRUE	reported	igd	0.00124958	38.7468
eqtl-a-ENSG00000035681	NSMAF	rs7568458	2	85788175	A	T	0.110652	0.011924	0.451312	1.70E-20	31569	TRUE	reported	igd	0.00272039	86.1087
eqtl-a-ENSG00000035681	NSMAF	rs74884939	8	59344064	C	T	0.33068	0.0402513	0.0222553	2.11E-16	28620	TRUE	reported	igd	0.00235268	67.4879
eqtl-a-ENSG00000035681	NSMAF	rs10106272	8	59418851	C	T	0.462693	0.0122853	0.308354	1.00E-200	31684	TRUE	reported	igd	0.0428503	1418.36
eqtl-a-ENSG00000035687	ADSS2	rs72765888	1	244461792	G	T	-0.635376	0.0155668	0.154672	1.00E-200	30277	TRUE	reported	igd	0.052154	1665.84
eqtl-a-ENSG00000035687	ADSS2	rs10754823	1	244416723	G	T	0.159766	0.0120889	0.602826	7.09E-40	30054	TRUE	reported	igd	0.00577798	174.649
eqtl-a-ENSG00000035687	ADSS2	rs4658419	1	244532219	T	A	-0.129075	0.0137371	0.751897	5.67E-21	30601	TRUE	reported	igd	0.00287679	88.2807
eqtl-a-ENSG00000035687	ADSS2	rs900892	1	244512342	G	A	0.110358	0.01318	0.283001	5.62E-17	27015	TRUE	reported	igd	0.00258849	70.1043
eqtl-a-ENSG00000035720	STAP1	rs7681618	4	68314440	G	A	-0.156049	0.0120833	0.601094	3.74E-38	21335	TRUE	reported	igd	0.00775669	166.767
eqtl-a-ENSG00000035720	STAP1	rs4241679	4	68259882	A	T	-0.0947209	0.0121995	0.614011	8.22E-15	26408	TRUE	reported	igd	0.00227762	60.2802
eqtl-a-ENSG00000035720	STAP1	rs17056278	5	158252438	G	C	-0.133083	0.0244103	0.0633351	4.98E-08	26295	TRUE	reported	igd	0.00112911	29.7212
eqtl-a-ENSG00000035720	STAP1	rs34794906	6	31237858	C	T	-0.0796374	0.012846	0.310471	5.66E-10	22220	TRUE	reported	igd	0.00172665	38.429
eqtl-a-ENSG00000035720	STAP1	rs8067378	17	38051348	G	A	-0.102527	0.0118723	0.497388	5.84E-18	26026	TRUE	reported	igd	0.00285731	74.5716
eqtl-a-ENSG00000035720	STAP1	rs4810485	20	44747947	G	T	-0.0827733	0.0136698	0.746826	1.40E-09	26026	TRUE	reported	igd	0.00140682	36.6626
eqtl-a-ENSG00000035862	TIMP2	rs13062095	3	101267385	C	T	-0.0782408	0.0124601	0.350092	3.40E-10	26280	TRUE	reported	igd	0.00149812	39.4267
eqtl-a-ENSG00000035862	TIMP2	rs149110519	6	144385777	T	C	0.239496	0.0265814	0.0526158	2.06E-19	20446	TRUE	reported	igd	0.00395468	81.1705
eqtl-a-ENSG00000035862	TIMP2	rs1384364	17	76852828	G	A	0.469469	0.0152049	0.826299	1.00E-200	26395	TRUE	reported	igd	0.0348591	953.265
eqtl-a-ENSG00000035862	TIMP2	rs138905266	17	77133547	T	C	-0.248649	0.04235	0.0201069	4.32E-09	15875	TRUE	reported	igd	0.00216676	34.4677
eqtl-a-ENSG00000035862	TIMP2	rs6501264	17	76904160	T	C	-0.0962231	0.0119441	0.446762	7.87E-16	25942	TRUE	reported	igd	0.00249553	64.8961
eqtl-a-ENSG00000036448	MYOM2	rs159963	1	8504421	A	C	-0.0680019	0.0119903	0.564555	1.42E-08	31569	TRUE	reported	igd	0.00101784	32.1628
eqtl-a-ENSG00000036448	MYOM2	rs62478453	8	2066477	G	A	1.02396	0.0202004	0.0798105	1.00E-200	31569	TRUE	reported	igd	0.0752665	2569.32
eqtl-a-ENSG00000036448	MYOM2	rs71519834	8	2226119	G	A	0.611146	0.0372353	0.025733	1.54E-60	24719	TRUE	reported	igd	0.0107806	269.367
eqtl-a-ENSG00000036448	MYOM2	rs186777105	8	2114805	G	A	-0.449279	0.0357709	0.0281717	3.50E-36	23196	TRUE	reported	igd	0.00675485	157.738
eqtl-a-ENSG00000036448	MYOM2	rs750318	8	2966852	C	T	-0.0985984	0.016477	0.846199	2.18E-09	31684	TRUE	reported	igd	0.00112889	35.806
eqtl-a-ENSG00000036448	MYOM2	rs4876254	8	1971299	A	G	0.126651	0.0119597	0.56555	3.32E-26	31017	TRUE	reported	igd	0.00360255	112.137
eqtl-a-ENSG00000036448	MYOM2	rs3824184	8	2046002	A	G	0.59767	0.0161971	0.143833	1.00E-200	31564	TRUE	reported	igd	0.0413537	1361.51
eqtl-a-ENSG00000036448	MYOM2	rs17693117	8	2391533	T	C	-0.258315	0.044624	0.0180736	7.09E-09	23970	TRUE	reported	igd	0.00139601	33.5063
eqtl-a-ENSG00000036448	MYOM2	rs58084828	8	2522583	A	C	-0.0978034	0.0118994	0.53192	2.05E-16	26065	TRUE	reported	igd	0.00258509	67.5499
eqtl-a-ENSG00000036448	MYOM2	rs111994531	8	2123793	G	A	-0.784235	0.0356929	0.0276501	5.36E-107	26395	TRUE	reported	igd	0.0179612	482.721
eqtl-a-ENSG00000036565	SLC18A1	rs56268521	8	20130102	A	G	0.217138	0.02697	0.051087	8.21E-16	31529	TRUE	reported	igd	0.00205167	64.816
eqtl-a-ENSG00000036565	SLC18A1	rs78299715	8	19905904	G	C	0.159939	0.0225041	0.0753794	1.19E-12	31196	TRUE	reported	igd	0.00161653	50.5077
eqtl-a-ENSG00000036565	SLC18A1	rs73210887	8	20010261	T	G	0.432951	0.0114286	0.438179	1.00E-200	31191	TRUE	reported	igd	0.0439872	1435.04
eqtl-a-ENSG00000037474	NSUN2	rs75506645	5	6573286	A	G	0.608485	0.0302964	0.0390451	1.01E-89	29265	TRUE	reported	igd	0.0135964	403.356
eqtl-a-ENSG00000037474	NSUN2	rs34565284	5	6948198	A	G	0.109511	0.0119303	0.449012	4.35E-20	31483	TRUE	reported	igd	0.00266917	84.253
eqtl-a-ENSG00000037474	NSUN2	rs77431911	5	6682677	G	C	-0.399371	0.0321819	0.0350635	2.31E-35	29659	TRUE	reported	igd	0.00516564	153.993
eqtl-a-ENSG00000037474	NSUN2	rs80037445	5	6575251	T	C	-0.560109	0.0505468	0.0139392	1.55E-28	24409	TRUE	reported	igd	0.00500528	122.778
eqtl-a-ENSG00000037474	NSUN2	rs80329314	5	6641556	T	C	-0.397721	0.0409237	0.0214718	2.51E-22	27197	TRUE	reported	igd	0.00346083	94.4442
eqtl-a-ENSG00000037474	NSUN2	rs3776448	5	6599940	T	C	0.705178	0.0162068	0.137942	1.00E-200	31684	TRUE	reported	igd	0.0563843	1893.11
eqtl-a-ENSG00000037474	NSUN2	rs575421	5	6585234	C	T	-0.671719	0.0180447	0.888504	1.00E-200	31345	TRUE	reported	igd	0.042337	1385.63
eqtl-a-ENSG00000037757	MRI1	rs34596409	19	13899223	A	G	-0.425201	0.01755	0.126392	1.13E-129	26318	TRUE	reported	igd	0.0218173	586.95
eqtl-a-ENSG00000037757	MRI1	rs435207	19	13865275	T	A	-0.363375	0.0115041	0.503304	1.00E-200	27564	TRUE	reported	igd	0.0349318	997.639
eqtl-a-ENSG00000037757	MRI1	rs383243	19	13858096	A	T	-0.115594	0.0129571	0.299532	4.60E-19	31354	TRUE	reported	igd	0.00253198	79.5843
eqtl-a-ENSG00000038002	AGA	rs55894716	4	178336508	C	T	-0.762272	0.0232097	0.065362	1.00E-200	31237	TRUE	reported	igd	0.0333786	1078.58
eqtl-a-ENSG00000038002	AGA	rs4690512	4	178325212	G	A	-0.466003	0.014293	0.797905	1.00E-200	30902	TRUE	reported	igd	0.0332549	1062.92
eqtl-a-ENSG00000038002	AGA	rs141292540	4	178633310	T	C	-0.524498	0.0327652	0.0335323	1.12E-57	30543	TRUE	reported	igd	0.00831997	256.232
eqtl-a-ENSG00000038002	AGA	rs13131197	4	178895392	T	G	-0.123422	0.0118596	0.492124	2.30E-25	31231	TRUE	reported	igd	0.00345586	108.297
eqtl-a-ENSG00000038002	AGA	rs146343140	4	179229358	A	G	-0.220818	0.0396306	0.0230353	2.52E-08	20421	TRUE	reported	igd	0.001518	31.0431
eqtl-a-ENSG00000038427	VCAN	rs141094656	1	92753336	C	T	0.247321	0.0429779	0.0195137	8.70E-09	21629	TRUE	reported	igd	0.00152873	33.1125
eqtl-a-ENSG00000038427	VCAN	rs1375493	2	182323766	A	G	0.10899	0.0119705	0.565077	8.63E-20	31569	TRUE	reported	igd	0.00261908	82.8936
eqtl-a-ENSG00000038427	VCAN	rs9880192	3	128297569	C	G	-0.0797284	0.012168	0.392874	5.66E-11	31569	TRUE	reported	igd	0.00135812	42.9299
eqtl-a-ENSG00000038427	VCAN	rs309560	5	82832139	G	C	-0.0841617	0.0118825	0.497509	1.41E-12	31569	TRUE	reported	igd	0.00158658	50.1633
eqtl-a-ENSG00000038427	VCAN	rs7785014	7	137881690	C	T	0.10635	0.0126097	0.668332	3.34E-17	31240	TRUE	reported	igd	0.00227178	71.1275
eqtl-a-ENSG00000038427	VCAN	rs10980797	9	113912553	G	A	-0.0926346	0.0118964	0.472236	6.87E-15	31569	TRUE	reported	igd	0.001917	60.63
eqtl-a-ENSG00000038427	VCAN	rs35979828	12	54685880	T	C	-0.165924	0.0256111	0.0571059	9.24E-11	29836	TRUE	reported	igd	0.00140479	41.9694
eqtl-a-ENSG00000038427	VCAN	rs77526211	13	40974023	A	G	0.161665	0.0292395	0.0432109	3.22E-08	29277	TRUE	reported	igd	0.00104307	30.5677
eqtl-a-ENSG00000038427	VCAN	rs8022179	14	103847287	A	T	0.0856936	0.0133535	0.727869	1.39E-10	30165	TRUE	reported	igd	0.00136336	41.1792
eqtl-a-ENSG00000038427	VCAN	rs424971	16	85946450	C	T	-0.0967559	0.0120247	0.421674	8.51E-16	31684	TRUE	reported	igd	0.00203929	64.7409
eqtl-a-ENSG00000038945	MSR1	rs73665242	8	16019984	C	A	-0.434991	0.0222759	0.0751576	6.40E-85	31352	TRUE	reported	igd	0.0120164	381.296
eqtl-a-ENSG00000038945	MSR1	rs75959292	8	16166251	C	T	0.429838	0.0452389	0.0175051	2.07E-21	27283	TRUE	reported	igd	0.00329806	90.2721
eqtl-a-ENSG00000038945	MSR1	rs822284	8	16510222	C	T	0.174256	0.0236286	0.0678005	1.65E-13	28703	TRUE	reported	igd	0.00189126	54.3838
eqtl-a-ENSG00000038945	MSR1	rs73191891	8	16375320	T	C	-0.395229	0.0127181	0.287815	1.00E-200	30532	TRUE	reported	igd	0.0306601	965.661
eqtl-a-ENSG00000039068	CDH1	rs3785100	16	67997920	C	T	-0.104666	0.0171758	0.139114	1.10E-09	31077	TRUE	reported	igd	0.00119349	37.1321
eqtl-a-ENSG00000039068	CDH1	rs36085011	16	68827720	A	G	0.224003	0.0330671	0.0334074	1.25E-11	29616	TRUE	reported	igd	0.00154709	45.8866
eqtl-a-ENSG00000039068	CDH1	rs11642362	16	68811307	C	T	0.337312	0.0116795	0.569345	2.09E-183	31467	TRUE	reported	igd	0.0258225	834.041
eqtl-a-ENSG00000039523	RIPOR1	rs1354034	3	56849749	C	T	-0.0686858	0.0122367	0.618137	1.99E-08	31684	TRUE	reported	igd	0.000993422	31.5049
eqtl-a-ENSG00000039523	RIPOR1	rs149007767	7	50370254	T	C	-0.135214	0.0166427	0.149708	4.49E-16	30077	TRUE	reported	igd	0.00218982	66.0035
eqtl-a-ENSG00000039523	RIPOR1	rs111893345	16	67607848	T	C	-0.502355	0.0208327	0.0857429	1.78E-128	31567	TRUE	reported	igd	0.0180871	581.437
eqtl-a-ENSG00000039560	RAI14	rs13155753	5	34797943	G	A	-0.0662772	0.0119513	0.449647	2.93E-08	31558	TRUE	reported	igd	0.000973566	30.7518
eqtl-a-ENSG00000039560	RAI14	rs12153461	5	34541312	T	G	0.227909	0.0158144	0.167713	4.39E-47	31355	TRUE	reported	igd	0.00658027	207.678
eqtl-a-ENSG00000039560	RAI14	rs56142210	5	34743608	A	C	0.298323	0.0170926	0.137628	3.24E-68	31563	TRUE	reported	igd	0.00955889	304.6
eqtl-a-ENSG00000039650	PNKP	rs149007767	7	50370254	T	C	0.121928	0.01665	0.149708	2.43E-13	29328	TRUE	reported	igd	0.00182517	53.6227
eqtl-a-ENSG00000039650	PNKP	rs28413128	19	50300026	G	A	0.42704	0.0113992	0.454777	1.00E-200	23741	TRUE	reported	igd	0.0558145	1403.3
eqtl-a-ENSG00000039650	PNKP	rs16981493	19	50362286	C	T	-0.782562	0.033392	0.0315762	1.85E-121	29614	TRUE	reported	igd	0.0182085	549.191
eqtl-a-ENSG00000039650	PNKP	rs11554772	19	50434021	T	C	0.172546	0.0263775	0.0536349	6.09E-11	29086	TRUE	reported	igd	0.00146899	42.7871
eqtl-a-ENSG00000040275	SPDL1	rs113640400	5	168904051	C	T	-0.796944	0.0242304	0.0595909	1.00E-200	24110	TRUE	reported	igd	0.0429414	1081.68
eqtl-a-ENSG00000040275	SPDL1	rs140642519	5	169081212	A	G	0.336091	0.0375408	0.0256513	3.47E-19	20308	TRUE	reported	igd	0.00393123	80.1427
eqtl-a-ENSG00000040275	SPDL1	rs255738	5	168900699	C	G	-0.251199	0.0122906	0.649127	7.65E-93	24908	TRUE	reported	igd	0.0164941	417.691
eqtl-a-ENSG00000040633	PHF23	rs149007767	7	50370254	T	C	0.0987292	0.0166609	0.149708	3.11E-09	30077	TRUE	reported	igd	0.00116615	35.1128
eqtl-a-ENSG00000040633	PHF23	rs72837700	17	7112596	C	A	0.441846	0.0338683	0.0315064	6.71E-39	30546	TRUE	reported	igd	0.00554099	170.187
eqtl-a-ENSG00000040633	PHF23	rs1215	17	7163350	G	A	-0.373587	0.0167444	0.142283	2.88E-110	31684	TRUE	reported	igd	0.015468	497.756
eqtl-a-ENSG00000041353	RAB27B	rs1354034	3	56849749	C	T	0.378849	0.011828	0.618137	1.00E-200	31256	TRUE	reported	igd	0.0317797	1025.85
eqtl-a-ENSG00000041353	RAB27B	rs342293	7	106372219	G	C	0.0879376	0.0119388	0.450728	1.76E-13	30872	TRUE	reported	igd	0.00175429	54.25
eqtl-a-ENSG00000041353	RAB27B	rs2236496	9	4844265	C	T	0.0827817	0.0146662	0.207279	1.66E-08	31256	TRUE	reported	igd	0.00101826	31.8571
eqtl-a-ENSG00000041353	RAB27B	rs10820606	9	99192919	C	A	0.137634	0.0139499	0.236914	5.83E-23	25848	TRUE	reported	igd	0.00375189	97.3365
eqtl-a-ENSG00000041353	RAB27B	rs11602954	11	202856	A	G	0.203135	0.0144671	0.211758	8.75E-45	25797	TRUE	reported	igd	0.00758457	197.139
eqtl-a-ENSG00000041353	RAB27B	rs35979828	12	54685880	T	C	0.167624	0.0256103	0.0571059	5.95E-11	29523	TRUE	reported	igd	0.00144895	42.8365
eqtl-a-ENSG00000041353	RAB27B	rs8073060	17	33875262	A	T	-0.105545	0.012888	0.305723	2.62E-16	30872	TRUE	reported	igd	0.00216769	67.0619
eqtl-a-ENSG00000041353	RAB27B	rs7244800	18	52488869	A	G	0.207583	0.0133009	0.26942	6.56E-55	31256	TRUE	reported	igd	0.00773245	243.553
eqtl-a-ENSG00000041353	RAB27B	rs11872375	18	52559705	A	T	-0.0837254	0.0127024	0.323557	4.36E-11	30589	TRUE	reported	igd	0.00141828	43.4425
eqtl-a-ENSG00000041353	RAB27B	rs6136489	20	1923734	G	T	-0.0912073	0.0125022	0.344366	2.98E-13	30872	TRUE	reported	igd	0.00172097	53.218
eqtl-a-ENSG00000041353	RAB27B	rs156356	20	1819280	C	T	0.069733	0.0118931	0.48686	4.54E-09	30102	TRUE	reported	igd	0.00114076	34.3762
eqtl-a-ENSG00000041515	MYO16	rs58251014	13	109074098	T	G	-0.187936	0.0205619	0.0917	6.23E-20	26494	TRUE	reported	igd	0.00314325	83.5335
eqtl-a-ENSG00000041515	MYO16	rs9301290	13	109004653	G	C	0.145091	0.0132823	0.274403	8.89E-28	26605	TRUE	reported	igd	0.00446506	119.317
eqtl-a-ENSG00000041515	MYO16	rs9520836	13	108957063	G	A	0.568627	0.0129139	0.248516	1.00E-200	25942	TRUE	reported	igd	0.06954	1938.68
eqtl-a-ENSG00000041802	LSG1	rs6437393	3	194354509	T	G	-0.385149	0.0123822	0.316214	1.00E-200	25984	TRUE	reported	igd	0.0358987	967.45
eqtl-a-ENSG00000041802	LSG1	rs73890213	3	194418689	T	C	0.776544	0.0185044	0.102479	1.00E-200	26264	TRUE	reported	igd	0.0628398	1760.96
eqtl-a-ENSG00000041802	LSG1	rs4677623	3	194430723	T	G	-0.134763	0.0172687	0.862937	6.01E-15	20673	TRUE	reported	igd	0.00293725	60.8948
eqtl-a-ENSG00000042317	SPATA7	rs1532331	5	43116830	T	G	0.161028	0.0127286	0.683885	1.11E-36	31146	TRUE	reported	igd	0.00511227	160.035
eqtl-a-ENSG00000042317	SPATA7	rs35823815	14	88827433	A	G	0.394237	0.014628	0.19577	5.58E-160	29735	TRUE	reported	igd	0.0238449	726.299
eqtl-a-ENSG00000042317	SPATA7	rs73314274	14	88796823	A	G	0.184998	0.0240799	0.0650713	1.56E-14	31031	TRUE	reported	igd	0.00189847	59.0197
eqtl-a-ENSG00000042445	RETSAT	rs145297992	2	85619423	G	A	0.276345	0.0403246	0.0222054	7.23E-12	10658	TRUE	reported	igd	0.0043871	46.955
eqtl-a-ENSG00000042445	RETSAT	rs6718291	2	85521105	A	C	0.399322	0.0114249	0.484706	1.00E-200	13925	TRUE	reported	igd	0.0806539	1221.46
eqtl-a-ENSG00000042445	RETSAT	rs72843861	2	85808087	T	C	-0.259438	0.0214465	0.0831367	1.09E-33	14257	TRUE	reported	igd	0.0101599	146.317
eqtl-a-ENSG00000042493	CAPG	rs61326180	2	85534567	A	G	0.307356	0.0289857	0.0437422	2.87E-26	14262	TRUE	reported	igd	0.00782213	112.423
eqtl-a-ENSG00000042493	CAPG	rs139922251	2	85519840	A	C	-0.8631	0.0279953	0.0443098	1.00E-200	14253	TRUE	reported	igd	0.0625185	950.366
eqtl-a-ENSG00000042493	CAPG	rs139348324	2	85682100	T	C	-0.632993	0.0508126	0.0137599	1.27E-35	9924	TRUE	reported	igd	0.0153968	155.156
eqtl-a-ENSG00000042493	CAPG	rs11674612	2	85658232	G	A	0.378407	0.0121093	0.344899	1.00E-200	14166	TRUE	reported	igd	0.0644885	976.38
eqtl-a-ENSG00000042753	AP2S1	rs6592965	7	50427982	A	G	-0.112642	0.011927	0.449532	3.57E-21	31684	TRUE	reported	igd	0.00280723	89.1889
eqtl-a-ENSG00000042753	AP2S1	rs57753335	19	47298001	C	T	0.090187	0.0143768	0.218763	3.54E-10	31270	TRUE	reported	igd	0.00125687	39.3492
eqtl-a-ENSG00000042753	AP2S1	rs311379	19	47441846	C	G	0.206088	0.0118867	0.567241	2.44E-67	31562	TRUE	reported	igd	0.00943413	300.577
eqtl-a-ENSG00000042832	TG	rs150349565	8	133685503	T	C	0.389469	0.054864	0.0118673	1.26E-12	9204	TRUE	reported	igd	0.00544531	50.3821
eqtl-a-ENSG00000042832	TG	rs2069568	8	134108453	T	C	-0.100129	0.0118935	0.47119	3.80E-17	31466	TRUE	reported	igd	0.00224741	70.8717
eqtl-a-ENSG00000042832	TG	rs2467959	8	133785737	C	T	0.357912	0.0116082	0.560901	1.00E-200	31355	TRUE	reported	igd	0.0294269	950.594
eqtl-a-ENSG00000042980	ADAM28	rs149110519	6	144385777	T	C	0.15148	0.0266272	0.0526158	1.28E-08	25735	TRUE	reported	igd	0.001256	32.3613
eqtl-a-ENSG00000042980	ADAM28	rs397667	8	24141928	T	C	-0.1064	0.0165867	0.848736	1.41E-10	31228	TRUE	reported	igd	0.00131597	41.1467
eqtl-a-ENSG00000042980	ADAM28	rs892587	8	24214935	A	C	-0.287866	0.0120271	0.378908	1.33E-126	31559	TRUE	reported	igd	0.0178288	572.837
eqtl-a-ENSG00000042980	ADAM28	rs3184504	12	111884608	C	T	0.0652948	0.0119332	0.542056	4.46E-08	28418	TRUE	reported	igd	0.00105243	29.9373
eqtl-a-ENSG00000043462	LCP2	rs12652307	5	169735262	C	G	0.322516	0.0161428	0.156774	8.42E-89	30688	TRUE	reported	igd	0.01284	399.132
eqtl-a-ENSG00000043462	LCP2	rs146319868	5	169540994	T	G	-0.318842	0.0426333	0.0198043	7.50E-14	27962	TRUE	reported	igd	0.00199626	55.9271
eqtl-a-ENSG00000043462	LCP2	rs315773	5	169761334	A	G	0.132433	0.0121137	0.603085	8.05E-28	31470	TRUE	reported	igd	0.00378352	119.512
eqtl-a-ENSG00000043514	TRIT1	rs80342257	1	40354973	C	T	0.346644	0.0352409	0.0291803	7.86E-23	31120	TRUE	reported	igd	0.00309946	96.7488
eqtl-a-ENSG00000043514	TRIT1	rs150780735	1	40221806	T	C	0.46905	0.0499515	0.0143136	6.00E-21	17371	TRUE	reported	igd	0.0050503	88.164
eqtl-a-ENSG00000043514	TRIT1	rs230288	1	40260447	G	A	0.583833	0.0170604	0.870969	1.00E-200	27310	TRUE	reported	igd	0.0411189	1171.03
eqtl-a-ENSG00000044115	CTNNA1	rs78386494	5	137358317	T	C	-0.223415	0.020733	0.0897985	4.47E-27	29796	TRUE	reported	igd	0.00388198	116.11
eqtl-a-ENSG00000044115	CTNNA1	rs6596446	5	137980855	C	T	-0.367514	0.012065	0.352827	1.00E-200	27359	TRUE	reported	igd	0.0328026	927.815
eqtl-a-ENSG00000044115	CTNNA1	rs17286171	5	138055308	T	C	0.484873	0.0154793	0.165679	1.00E-200	31529	TRUE	reported	igd	0.030181	981.128
eqtl-a-ENSG00000044115	CTNNA1	rs116346542	5	138472048	T	G	-0.29276	0.0473239	0.0160314	6.16E-10	7882	TRUE	reported	igd	0.00483195	38.2606
eqtl-a-ENSG00000044115	CTNNA1	rs72790996	5	139091316	A	G	0.193962	0.032527	0.0345939	2.48E-09	29707	TRUE	reported	igd	0.00119555	35.5563
eqtl-a-ENSG00000044115	CTNNA1	rs34897167	5	139066854	A	C	-0.406978	0.020789	0.0874433	2.44E-85	27095	TRUE	reported	igd	0.0139472	383.215
eqtl-a-ENSG00000044115	CTNNA1	rs149007767	7	50370254	T	C	-0.148493	0.0166347	0.149708	4.39E-19	30037	TRUE	reported	igd	0.00264591	79.6807
eqtl-a-ENSG00000044574	HSPA5	rs2249742	6	31240721	T	C	0.0739854	0.0119074	0.470933	5.19E-10	30602	TRUE	reported	igd	0.00125997	38.6038
eqtl-a-ENSG00000044574	HSPA5	rs2416962	9	128118864	G	A	0.612155	0.0386177	0.0239091	1.37E-56	25632	TRUE	reported	igd	0.00970802	251.256
eqtl-a-ENSG00000044574	HSPA5	rs11790965	9	127832040	C	T	-0.118817	0.0183885	0.118492	1.04E-10	31562	TRUE	reported	igd	0.00132107	41.7481
eqtl-a-ENSG00000044574	HSPA5	rs56378716	17	56356502	G	A	-0.454711	0.0461111	0.0168293	6.12E-23	22060	TRUE	reported	igd	0.00438878	97.2345
eqtl-a-ENSG00000044574	HSPA5	rs56397034	19	13000550	C	G	0.0896908	0.0123682	0.361095	4.12E-13	31569	TRUE	reported	igd	0.00166303	52.5842
eqtl-a-ENSG00000047056	WDR37	rs149110519	6	144385777	T	C	0.146469	0.0266292	0.0526158	3.79E-08	25521	TRUE	reported	igd	0.00118403	30.2511
eqtl-a-ENSG00000047056	WDR37	rs7100196	10	1096932	A	G	0.645248	0.0366664	0.026484	2.56E-69	31141	TRUE	reported	igd	0.00984661	309.663
eqtl-a-ENSG00000047056	WDR37	rs57148007	10	1196692	T	C	-0.145749	0.0233453	0.0696718	4.29E-10	29907	TRUE	reported	igd	0.00130159	38.9747
eqtl-a-ENSG00000047056	WDR37	rs10794720	10	1156165	C	T	-0.206711	0.0224186	0.924194	2.96E-20	31086	TRUE	reported	igd	0.00272747	85.0124
eqtl-a-ENSG00000047188	YTHDC2	rs62366969	5	112323305	G	A	0.0938841	0.0132207	0.280784	1.24E-12	27156	TRUE	reported	igd	0.00185355	50.4247
eqtl-a-ENSG00000047188	YTHDC2	rs6876848	5	112681830	A	G	0.13541	0.0136094	0.254895	2.53E-23	31684	TRUE	reported	igd	0.00311479	98.9911
eqtl-a-ENSG00000047188	YTHDC2	rs114855595	5	113237169	T	G	0.260668	0.0469918	0.0162714	2.91E-08	19579	TRUE	reported	igd	0.00156913	30.7671
eqtl-a-ENSG00000047188	YTHDC2	rs10063334	5	112760874	C	T	0.448675	0.014702	0.189741	1.00E-200	31569	TRUE	reported	igd	0.0286565	931.287
eqtl-a-ENSG00000047365	ARAP2	rs7657166	4	36069805	A	G	-0.0830677	0.0131235	0.288098	2.45E-10	26410	TRUE	reported	igd	0.00151474	40.062
eqtl-a-ENSG00000047365	ARAP2	rs34967438	4	36376074	T	C	-0.123172	0.0206716	0.090964	2.54E-09	26295	TRUE	reported	igd	0.00134839	35.5012
eqtl-a-ENSG00000047365	ARAP2	rs28530750	4	36312542	A	G	-0.799213	0.0300415	0.0388887	6.14E-156	26004	TRUE	reported	igd	0.0264959	707.699
eqtl-a-ENSG00000047365	ARAP2	rs149110519	6	144385777	T	C	0.191335	0.0266091	0.0526158	6.45E-13	20501	TRUE	reported	igd	0.0025157	51.6995
eqtl-a-ENSG00000047410	TPR	rs10752988	1	186954285	C	T	0.0927122	0.0120199	0.576482	1.23E-14	31565	TRUE	reported	igd	0.00188126	59.4901
eqtl-a-ENSG00000047410	TPR	rs3736597	1	186301050	C	G	-0.392565	0.0157826	0.162716	1.45E-136	31569	TRUE	reported	igd	0.019221	618.641
eqtl-a-ENSG00000047410	TPR	rs652888	6	31851234	G	A	0.083495	0.0146941	0.206206	1.33E-08	30872	TRUE	reported	igd	0.00104476	32.2854
eqtl-a-ENSG00000047410	TPR	rs55908509	19	16442019	A	G	-0.0968368	0.012647	0.3284	1.90E-14	22704	TRUE	reported	igd	0.00257563	58.6229
eqtl-a-ENSG00000047579	DTNBP1	rs7756497	6	15441925	T	C	0.653483	0.0208299	0.0832516	1.00E-200	31353	TRUE	reported	igd	0.0304363	984.162
eqtl-a-ENSG00000047579	DTNBP1	rs112876093	6	15799979	T	C	0.395696	0.0371863	0.0260937	1.92E-26	27261	TRUE	reported	igd	0.00413633	113.221
eqtl-a-ENSG00000047579	DTNBP1	rs62396144	6	15536762	A	G	-0.297224	0.0179846	0.122429	2.36E-61	31354	TRUE	reported	igd	0.00863588	273.111
eqtl-a-ENSG00000047597	XK	rs592423	6	139840693	C	A	0.0771147	0.0119103	0.532047	9.51E-11	9188	TRUE	reported	igd	0.00454183	41.9116
eqtl-a-ENSG00000047597	XK	rs9399137	6	135419018	C	T	0.0755663	0.0134807	0.264393	2.08E-08	9188	TRUE	reported	igd	0.00340822	31.415
eqtl-a-ENSG00000047597	XK	rs6592965	7	50427982	A	G	0.104424	0.0119323	0.449532	2.11E-18	9188	TRUE	reported	igd	0.00826659	76.5698
eqtl-a-ENSG00000047597	XK	rs9944715	18	43831259	G	A	0.0775226	0.0135678	0.740866	1.10E-08	9188	TRUE	reported	igd	0.0035406	32.6395
eqtl-a-ENSG00000047617	ANO2	rs1354034	3	56849749	C	T	0.0880824	0.0122279	0.618137	5.87E-13	23703	TRUE	reported	igd	0.00218435	51.8845
eqtl-a-ENSG00000047617	ANO2	rs10849364	12	6072011	A	G	0.101172	0.0134646	0.26465	5.74E-14	23374	TRUE	reported	igd	0.00240964	56.4542
eqtl-a-ENSG00000047617	ANO2	rs35365059	12	6167118	T	C	0.121635	0.0221377	0.0782501	3.92E-08	23701	TRUE	reported	igd	0.00127213	30.1867
eqtl-a-ENSG00000047644	WWC3	rs12466022	2	43359061	A	C	-0.0782798	0.0135507	0.260124	7.60E-09	9188	TRUE	reported	igd	0.00361893	33.3643
eqtl-a-ENSG00000047644	WWC3	rs149110519	6	144385777	T	C	-0.186247	0.0266116	0.0526158	2.58E-12	5511	TRUE	reported	igd	0.00880974	48.9642
eqtl-a-ENSG00000047644	WWC3	rs149007767	7	50370254	T	C	0.156558	0.0166295	0.149708	4.76E-21	8025	TRUE	reported	igd	0.0109239	88.6102
eqtl-a-ENSG00000047644	WWC3	rs56388170	7	28724374	T	G	0.0778529	0.013111	0.289189	2.89E-09	9188	TRUE	reported	igd	0.00382291	35.252
eqtl-a-ENSG00000047644	WWC3	rs77526211	13	40974023	A	G	-0.161627	0.0292395	0.0432109	3.24E-08	9188	TRUE	reported	igd	0.00331455	30.5487
eqtl-a-ENSG00000048162	NOP16	rs141048893	5	175815591	G	A	0.528627	0.0448517	0.0177524	4.61E-32	9548	TRUE	reported	igd	0.0143402	138.883
eqtl-a-ENSG00000048162	NOP16	rs181254695	5	175632897	A	G	0.212148	0.0320421	0.0356675	3.57E-11	21378	TRUE	reported	igd	0.00204635	43.8324
eqtl-a-ENSG00000048162	NOP16	rs1065206	5	175811233	T	C	0.579534	0.0239257	0.0634362	1.30E-129	24702	TRUE	reported	igd	0.0232007	586.669
eqtl-a-ENSG00000048392	RRM2B	rs56388170	7	28724374	T	G	0.0958593	0.0131025	0.289189	2.55E-13	31101	TRUE	reported	igd	0.00171806	53.522
eqtl-a-ENSG00000048392	RRM2B	rs1037700	8	103250775	C	G	-0.281927	0.0219585	0.0788321	9.89E-38	31314	TRUE	reported	igd	0.0052366	164.832
eqtl-a-ENSG00000048392	RRM2B	rs2853231	8	103251997	A	G	-0.264871	0.0135444	0.251005	3.67E-85	31430	TRUE	reported	igd	0.0120213	382.403
eqtl-a-ENSG00000048462	TNFRSF17	rs10484561	6	32665420	G	T	-0.10416	0.0186529	0.114756	2.35E-08	30211	TRUE	reported	igd	0.00103109	31.1803
eqtl-a-ENSG00000048462	TNFRSF17	rs11065987	12	112072424	G	A	-0.0672607	0.0122446	0.380678	3.95E-08	31185	TRUE	reported	igd	0.000966647	30.1721
eqtl-a-ENSG00000048462	TNFRSF17	rs12597429	16	12062396	C	T	-0.117954	0.0123746	0.358037	1.54E-21	31684	TRUE	reported	igd	0.00285943	90.8522
eqtl-a-ENSG00000048471	SNX29	rs1894967	16	12615194	G	A	0.363975	0.0115238	0.470668	1.00E-200	25018	TRUE	reported	igd	0.0383458	997.509
eqtl-a-ENSG00000048471	SNX29	rs72775264	16	12666356	A	G	0.692967	0.0267435	0.0497549	4.95E-148	23755	TRUE	reported	igd	0.0274871	671.355
eqtl-a-ENSG00000048471	SNX29	rs7192378	16	12399075	C	T	0.179584	0.0280026	0.0472783	1.43E-10	22701	TRUE	reported	igd	0.00180845	41.1245
eqtl-a-ENSG00000048471	SNX29	rs3902078	16	12594266	G	A	0.176662	0.030127	0.04058	4.52E-09	9332	TRUE	reported	igd	0.00367115	34.3781
eqtl-a-ENSG00000048471	SNX29	rs79525599	16	12666739	C	T	0.743525	0.0388948	0.0233709	1.85E-81	25852	TRUE	reported	igd	0.0139386	365.405
eqtl-a-ENSG00000048471	SNX29	rs398057	16	12087784	A	C	0.143714	0.0126392	0.326015	5.87E-30	25514	TRUE	reported	igd	0.0050418	129.278
eqtl-a-ENSG00000049089	COL9A2	rs78453743	1	40778854	T	C	-0.398672	0.0246616	0.0608924	8.79E-59	30735	TRUE	reported	igd	0.00843099	261.313
eqtl-a-ENSG00000049089	COL9A2	rs12478601	2	43721508	T	C	0.0756423	0.0120214	0.574604	3.13E-10	31300	TRUE	reported	igd	0.00126336	39.5906
eqtl-a-ENSG00000049089	COL9A2	rs3774937	4	103434253	C	T	0.336566	0.0124341	0.320593	2.34E-161	31569	TRUE	reported	igd	0.0226823	732.629
eqtl-a-ENSG00000049089	COL9A2	rs149110519	6	144385777	T	C	0.175742	0.0266167	0.0526158	4.04E-11	25735	TRUE	reported	igd	0.00169115	43.5922
eqtl-a-ENSG00000049239	H6PD	rs6577563	1	9291666	C	T	-0.46313	0.0115447	0.393136	1.00E-200	31522	TRUE	reported	igd	0.0485738	1609.21
eqtl-a-ENSG00000049239	H6PD	rs72643827	1	9397865	C	G	0.241365	0.0348069	0.030042	4.09E-12	30516	TRUE	reported	igd	0.00157328	48.0828
eqtl-a-ENSG00000049239	H6PD	rs2275457	1	9427869	A	G	-0.0973031	0.0153441	0.816184	2.28E-10	27359	TRUE	reported	igd	0.00146768	40.2104
eqtl-a-ENSG00000049239	H6PD	rs2986630	1	9121498	T	C	0.0749347	0.012505	0.344935	2.07E-09	31008	TRUE	reported	igd	0.0011567	35.9063
eqtl-a-ENSG00000049239	H6PD	rs74512616	1	9280050	T	C	-0.329154	0.0341893	0.0310724	6.13E-22	26010	TRUE	reported	igd	0.00355085	92.6797
eqtl-a-ENSG00000049245	VAMP3	rs56884865	1	7719903	T	C	0.0734185	0.0133161	0.274926	3.52E-08	31684	TRUE	reported	igd	0.000958518	30.3969
eqtl-a-ENSG00000049245	VAMP3	rs227165	1	7950052	A	G	0.160887	0.0145529	0.209868	2.07E-28	31139	TRUE	reported	igd	0.00390964	122.212
eqtl-a-ENSG00000049245	VAMP3	rs11590868	1	7833951	G	T	0.4671	0.0146428	0.190326	1.00E-200	31569	TRUE	reported	igd	0.0312272	1017.52
eqtl-a-ENSG00000049246	PER3	rs56867169	1	7953531	A	G	1.12062	0.0355218	0.0269509	1.00E-200	30924	TRUE	reported	igd	0.0311799	995.173
eqtl-a-ENSG00000049246	PER3	rs17523802	1	8021740	A	G	-0.222539	0.0155129	0.176091	1.14E-46	28536	TRUE	reported	igd	0.00715999	205.777
eqtl-a-ENSG00000049246	PER3	rs35925924	1	7805588	G	A	0.265344	0.0147248	0.199505	1.36E-72	31101	TRUE	reported	igd	0.0103332	324.707
eqtl-a-ENSG00000049246	PER3	rs1799884	7	44229068	T	C	-0.0896379	0.0161793	0.160927	3.02E-08	30931	TRUE	reported	igd	0.000991378	30.6928
eqtl-a-ENSG00000049246	PER3	rs4822024	22	41757647	A	G	0.128435	0.0142316	0.224124	1.80E-19	31315	TRUE	reported	igd	0.00259405	81.4388
eqtl-a-ENSG00000049247	UTS2	rs35731977	1	8014568	A	G	-0.204006	0.0155525	0.17548	2.62E-39	23675	TRUE	reported	igd	0.00721524	172.048
eqtl-a-ENSG00000049247	UTS2	rs9435005	1	8188173	C	T	0.216653	0.0266709	0.0523021	4.54E-16	26240	TRUE	reported	igd	0.00250842	65.9813
eqtl-a-ENSG00000049247	UTS2	rs60102794	1	7846146	T	C	1.25051	0.0377138	0.0236655	1.00E-200	25081	TRUE	reported	igd	0.0419949	1099.36
eqtl-a-ENSG00000049249	TNFRSF9	rs4908488	1	8024592	C	T	0.131395	0.016412	0.154916	1.19E-15	31683	TRUE	reported	igd	0.00201897	64.0925
eqtl-a-ENSG00000049249	TNFRSF9	rs17229038	1	8003009	T	C	-0.396594	0.0314275	0.0368204	1.65E-36	29097	TRUE	reported	igd	0.0054432	159.237
eqtl-a-ENSG00000049249	TNFRSF9	rs34947804	1	7924023	T	C	0.0851175	0.0144448	0.216019	3.80E-09	31568	TRUE	reported	igd	0.00109873	34.7206
eqtl-a-ENSG00000049249	TNFRSF9	rs9657975	1	7996338	T	C	-0.578394	0.0379404	0.0248262	1.78E-52	28236	TRUE	reported	igd	0.00816358	232.388
eqtl-a-ENSG00000049249	TNFRSF9	rs149007767	7	50370254	T	C	-0.279113	0.0165154	0.149708	4.48E-64	30077	TRUE	reported	igd	0.00940682	285.597
eqtl-a-ENSG00000049249	TNFRSF9	rs7210990	17	16170764	A	C	-0.0712673	0.0118961	0.481977	2.09E-09	31569	TRUE	reported	igd	0.00113558	35.8876
eqtl-a-ENSG00000049323	LTBP1	rs1354034	3	56849749	C	T	0.298113	0.0119906	0.618137	1.91E-136	31684	TRUE	reported	igd	0.0191359	618.091
eqtl-a-ENSG00000049323	LTBP1	rs505404	11	243268	G	T	0.11369	0.0142884	0.222031	1.77E-15	31569	TRUE	reported	igd	0.00200146	63.3067
eqtl-a-ENSG00000049323	LTBP1	rs10876550	12	54712308	A	G	0.126866	0.0120542	0.590064	6.64E-26	31684	TRUE	reported	igd	0.00348384	110.761
eqtl-a-ENSG00000050165	DKK3	rs9264638	6	31238318	A	G	0.074029	0.0127141	0.677162	5.79E-09	30872	TRUE	reported	igd	0.00109696	33.9004
eqtl-a-ENSG00000050165	DKK3	rs11022069	11	11892816	T	C	0.419226	0.0362596	0.0274432	6.43E-31	23248	TRUE	reported	igd	0.00571709	133.664
eqtl-a-ENSG00000050165	DKK3	rs12577616	11	12016838	T	C	-0.208225	0.030684	0.0390246	1.15E-11	26163	TRUE	reported	igd	0.00175708	46.0478
eqtl-a-ENSG00000050165	DKK3	rs12790969	11	12145217	G	A	-0.0681526	0.0123485	0.365114	3.41E-08	24732	TRUE	reported	igd	0.00123011	30.458
eqtl-a-ENSG00000050165	DKK3	rs988667	11	12010581	C	T	-0.7189	0.0179361	0.111233	1.00E-200	26494	TRUE	reported	igd	0.0571698	1606.38
eqtl-a-ENSG00000050165	DKK3	rs79552561	11	11856341	G	A	-0.350591	0.0178006	0.12424	2.35E-86	26493	TRUE	reported	igd	0.0144307	387.882
eqtl-a-ENSG00000050165	DKK3	rs71478987	11	12038430	T	C	-0.33893	0.0450154	0.0177253	5.10E-14	17602	TRUE	reported	igd	0.00321025	56.6824
eqtl-a-ENSG00000050344	NFE2L3	rs146154536	7	25979561	C	T	0.166959	0.0294108	0.0426805	1.37E-08	10333	TRUE	reported	igd	0.00310905	32.2197
eqtl-a-ENSG00000050344	NFE2L3	rs6960950	7	25908952	G	T	-0.108246	0.0158618	0.168836	8.83E-12	14263	TRUE	reported	igd	0.00325456	46.5648
eqtl-a-ENSG00000050344	NFE2L3	rs35257100	7	26135404	T	C	-0.53013	0.0139676	0.208035	1.00E-200	14257	TRUE	reported	igd	0.0917677	1440.32
eqtl-a-ENSG00000050405	LIMA1	rs844347	12	50461676	C	A	-0.353057	0.0116634	0.425997	1.00E-200	31682	TRUE	reported	igd	0.0281089	916.246
eqtl-a-ENSG00000050405	LIMA1	rs76637716	12	51355243	A	G	0.172998	0.0250853	0.0596632	5.34E-12	26336	TRUE	reported	igd	0.00180265	47.5566
eqtl-a-ENSG00000050405	LIMA1	rs17291650	12	51213433	G	A	-0.202631	0.0200508	0.0968591	5.20E-24	29781	TRUE	reported	igd	0.00341761	102.122
eqtl-a-ENSG00000050426	LETMD1	rs13165424	5	154353012	G	A	0.0804267	0.0133728	0.271036	1.81E-09	31470	TRUE	reported	igd	0.00114805	36.1683
eqtl-a-ENSG00000050426	LETMD1	rs7972608	12	51442616	C	A	0.55312	0.0230962	0.931494	9.55E-127	31355	TRUE	reported	igd	0.017963	573.495
eqtl-a-ENSG00000050426	LETMD1	rs34498074	12	51546090	T	C	0.18772	0.0150418	0.191544	9.62E-36	31351	TRUE	reported	igd	0.00494331	155.738
eqtl-a-ENSG00000050767	COL23A1	rs3812092	5	177674431	A	G	-0.123124	0.0147756	0.202443	7.88E-17	14248	TRUE	reported	igd	0.00484987	69.4279
eqtl-a-ENSG00000050767	COL23A1	rs686282	5	177907371	G	A	-0.236724	0.0125499	0.674987	2.32E-79	14256	TRUE	reported	igd	0.0243501	355.749
eqtl-a-ENSG00000050767	COL23A1	rs540371	5	178010868	G	A	0.0823988	0.0118833	0.499037	4.10E-12	14254	TRUE	reported	igd	0.00336177	48.0736
eqtl-a-ENSG00000050767	COL23A1	rs9329048	5	178116343	C	T	0.0686287	0.0124006	0.358082	3.13E-08	11496	TRUE	reported	igd	0.0026572	30.6232
eqtl-a-ENSG00000051009	FHIP1B	rs6426558	1	227175367	T	G	0.066454	0.0119202	0.464662	2.48E-08	31569	TRUE	reported	igd	0.000983529	31.0776
eqtl-a-ENSG00000051009	FHIP1B	rs12365470	11	6307696	T	A	-0.108261	0.0156829	0.173718	5.08E-12	31051	TRUE	reported	igd	0.00153232	47.65
eqtl-a-ENSG00000051009	FHIP1B	rs2615951	11	6224304	G	A	0.541304	0.022961	0.0694712	7.00E-123	31568	TRUE	reported	igd	0.0173011	555.742
eqtl-a-ENSG00000051009	FHIP1B	rs61876722	11	6239553	C	T	-0.365602	0.0485263	0.0152142	4.91E-14	19568	TRUE	reported	igd	0.0028924	56.7569
eqtl-a-ENSG00000051009	FHIP1B	rs117202587	11	6224357	T	A	1.37468	0.0256944	0.0467992	1.00E-200	31240	TRUE	reported	igd	0.0839347	2862.19
eqtl-a-ENSG00000051108	HERPUD1	rs149007767	7	50370254	T	C	-0.0931821	0.0166632	0.149708	2.24E-08	30077	TRUE	reported	igd	0.00103863	31.2694
eqtl-a-ENSG00000051108	HERPUD1	rs28728226	16	56927328	C	A	0.18202	0.0150963	0.189921	1.78E-33	31565	TRUE	reported	igd	0.00458454	145.368
eqtl-a-ENSG00000051108	HERPUD1	rs8044753	16	56883438	A	G	-0.318404	0.0116097	0.522026	1.36E-165	31566	TRUE	reported	igd	0.0232739	752.121
eqtl-a-ENSG00000051108	HERPUD1	rs12720918	16	56994212	C	T	0.0778697	0.013238	0.280097	4.05E-09	31564	TRUE	reported	igd	0.00109503	34.5991
eqtl-a-ENSG00000051382	PIK3CB	rs28498283	2	43360065	T	A	0.0770235	0.0136518	0.254318	1.68E-08	26953	TRUE	reported	igd	0.00117963	31.8298
eqtl-a-ENSG00000051382	PIK3CB	rs9809657	3	138605971	G	T	-0.07036	0.0118916	0.489148	3.28E-09	31567	TRUE	reported	igd	0.00110779	35.0061
eqtl-a-ENSG00000051382	PIK3CB	rs12264390	10	959111	C	T	0.0936541	0.014557	0.21134	1.25E-10	31569	TRUE	reported	igd	0.00130942	41.3888
eqtl-a-ENSG00000051523	CYBA	rs55633573	16	88842866	T	C	-0.102292	0.0180044	0.124538	1.33E-08	13099	TRUE	reported	igd	0.00245821	32.2745
eqtl-a-ENSG00000051523	CYBA	rs1049254	16	88709828	G	A	-0.311347	0.0119909	0.621911	1.22E-148	10094	TRUE	reported	igd	0.0626099	674.062
eqtl-a-ENSG00000051523	CYBA	rs12597572	16	88656044	G	A	-0.17596	0.0151207	0.189292	2.67E-31	14261	TRUE	reported	igd	0.00940653	135.401
eqtl-a-ENSG00000051620	HEBP2	rs56004125	6	138731460	T	G	-0.363493	0.0252669	0.0580547	6.32E-47	31240	TRUE	reported	igd	0.00658127	206.948
eqtl-a-ENSG00000051620	HEBP2	rs7750577	6	138644032	A	G	-1.03275	0.0276264	0.0441842	1.00E-200	27617	TRUE	reported	igd	0.0481645	1397.37
eqtl-a-ENSG00000051620	HEBP2	rs76623389	6	138645402	G	A	-1.37365	0.0388511	0.0220449	1.00E-200	28323	TRUE	reported	igd	0.0422716	1250.01
eqtl-a-ENSG00000052126	PLEKHA5	rs11044383	12	19165263	G	A	0.412755	0.0374201	0.0257442	2.73E-28	25992	TRUE	reported	igd	0.00465915	121.658
eqtl-a-ENSG00000052126	PLEKHA5	rs117616506	12	19380247	T	C	0.370877	0.0467023	0.016439	2.00E-15	20651	TRUE	reported	igd	0.00304451	63.0581
eqtl-a-ENSG00000052126	PLEKHA5	rs12813757	12	19590807	G	A	-0.24699	0.0380107	0.025073	8.14E-11	28133	TRUE	reported	igd	0.00149858	42.2198
eqtl-a-ENSG00000052126	PLEKHA5	rs1514831	12	19303772	C	T	0.520606	0.0149654	0.822993	1.00E-200	31086	TRUE	reported	igd	0.0374706	1210.08
eqtl-a-ENSG00000052749	RRP12	rs3731827	2	85806068	C	T	0.0877149	0.012042	0.418566	3.24E-13	31569	TRUE	reported	igd	0.00167787	53.0545
eqtl-a-ENSG00000052749	RRP12	rs2594836	5	173205318	A	G	0.0845093	0.0137202	0.749651	7.29E-10	31569	TRUE	reported	igd	0.00120034	37.9368
eqtl-a-ENSG00000052749	RRP12	rs56330463	5	148200011	C	T	0.098869	0.0120385	0.582097	2.16E-16	31569	TRUE	reported	igd	0.002132	67.4447
eqtl-a-ENSG00000052749	RRP12	rs117072213	10	98942021	T	C	0.344367	0.041741	0.0206605	1.58E-16	24363	TRUE	reported	igd	0.00278596	68.0584
eqtl-a-ENSG00000052749	RRP12	rs2817684	10	98838735	A	C	0.069407	0.012313	0.370091	1.73E-08	31355	TRUE	reported	igd	0.00101235	31.7725
eqtl-a-ENSG00000052749	RRP12	rs10882992	10	99493423	G	A	0.148937	0.0118893	0.546433	5.31E-36	31231	TRUE	reported	igd	0.00499954	156.915
eqtl-a-ENSG00000052749	RRP12	rs928603	10	99183402	C	T	-0.428733	0.0123103	0.313597	1.00E-200	31684	TRUE	reported	igd	0.0368707	1212.86
eqtl-a-ENSG00000052749	RRP12	rs701802	10	98948238	A	G	0.409581	0.011999	0.349249	1.00E-200	29569	TRUE	reported	igd	0.0379112	1165.09
eqtl-a-ENSG00000052749	RRP12	rs3184504	12	111884608	C	T	0.0888671	0.0119224	0.542056	9.08E-14	28418	TRUE	reported	igd	0.00195125	55.5551
eqtl-a-ENSG00000052749	RRP12	rs7210990	17	16170764	A	C	0.0658905	0.0118983	0.481977	3.06E-08	31569	TRUE	reported	igd	0.000970495	30.6654
eqtl-a-ENSG00000053254	FOXN3	rs149007767	7	50370254	T	C	0.0936925	0.016663	0.149708	1.88E-08	30037	TRUE	reported	igd	0.00105145	31.6136
eqtl-a-ENSG00000053254	FOXN3	rs2241123	14	89824529	A	G	-0.125103	0.0154421	0.180412	5.42E-16	30122	TRUE	reported	igd	0.00217417	65.6287
eqtl-a-ENSG00000053254	FOXN3	rs11845173	14	89914111	C	T	0.180781	0.0259411	0.0555443	3.20E-12	29790	TRUE	reported	igd	0.00162761	48.5623
eqtl-a-ENSG00000053371	AKR7A2	rs2227295	1	19638309	G	A	0.364734	0.0131441	0.735737	1.79E-169	31261	TRUE	reported	igd	0.0240392	769.951
eqtl-a-ENSG00000053371	AKR7A2	rs114931199	1	19881561	T	C	0.232786	0.032317	0.0350199	5.89E-13	25906	TRUE	reported	igd	0.00199886	51.8822
eqtl-a-ENSG00000053371	AKR7A2	rs7547804	1	19344952	C	A	-0.118874	0.0118614	0.50134	1.22E-23	31568	TRUE	reported	igd	0.00317158	100.433
eqtl-a-ENSG00000053371	AKR7A2	rs10158092	1	19537755	A	C	-0.11352	0.0165343	0.152354	6.61E-12	31684	TRUE	reported	igd	0.00148555	47.1352
eqtl-a-ENSG00000053900	ANAPC4	rs2080213	4	25026195	A	G	0.110763	0.0169835	0.142846	6.96E-11	31355	TRUE	reported	igd	0.00135469	42.5312
eqtl-a-ENSG00000053900	ANAPC4	rs6852497	4	25111387	A	G	-0.423245	0.0114237	0.44883	1.00E-200	28917	TRUE	reported	igd	0.0453185	1372.59
eqtl-a-ENSG00000053900	ANAPC4	rs7658843	4	25559877	T	A	0.0831815	0.0121201	0.401723	6.74E-12	29155	TRUE	reported	igd	0.00161297	47.099
eqtl-a-ENSG00000053900	ANAPC4	rs1996183	4	25457661	A	C	-0.187894	0.0151528	0.187936	2.61E-35	30746	TRUE	reported	igd	0.00497605	153.749
eqtl-a-ENSG00000053900	ANAPC4	rs987350	4	25048652	T	G	-0.176047	0.0188043	0.112135	7.81E-21	31231	TRUE	reported	igd	0.00279859	87.6426
eqtl-a-ENSG00000054148	PHPT1	rs945382	9	139621919	G	C	0.179742	0.0302856	0.959865	2.94E-09	20635	TRUE	reported	igd	0.00170405	35.2196
eqtl-a-ENSG00000054148	PHPT1	rs28705707	9	139940653	A	C	-0.072943	0.0119671	0.442558	1.09E-09	21039	TRUE	reported	igd	0.00176278	37.1491
eqtl-a-ENSG00000054148	PHPT1	rs2077581	9	139736198	C	A	-0.442903	0.0144988	0.803216	1.00E-200	27310	TRUE	reported	igd	0.03304	933.085
eqtl-a-ENSG00000054179	ENTPD2	rs13289619	9	139936141	A	G	0.310615	0.0238306	0.0659888	7.82E-39	19532	TRUE	reported	igd	0.00862317	169.875
eqtl-a-ENSG00000054179	ENTPD2	rs11794029	9	139969197	C	G	-0.378221	0.0119139	0.369351	1.00E-200	21095	TRUE	reported	igd	0.0455969	1007.73
eqtl-a-ENSG00000054179	ENTPD2	rs7210990	17	16170764	A	C	-0.0730755	0.0118953	0.481977	8.08E-10	31569	TRUE	reported	igd	0.00119402	37.7368
eqtl-a-ENSG00000054219	LY75	rs12692574	2	160759705	C	T	0.462974	0.0287565	0.956	2.55E-58	25443	TRUE	reported	igd	0.0100849	259.183
eqtl-a-ENSG00000054219	LY75	rs76797039	2	160908063	T	C	-0.354547	0.0390539	0.0236498	1.10E-19	21459	TRUE	reported	igd	0.003826	82.4097
eqtl-a-ENSG00000054219	LY75	rs75131375	2	161378675	T	C	0.255781	0.0437883	0.0187827	5.18E-09	21376	TRUE	reported	igd	0.00159368	34.1177
eqtl-a-ENSG00000054219	LY75	rs62175229	2	160677559	T	C	0.373933	0.0115956	0.567998	1.00E-200	26405	TRUE	reported	igd	0.0378913	1039.84
eqtl-a-ENSG00000054277	OPN3	rs72768044	1	241807644	C	G	0.327241	0.0340273	0.0313793	6.78E-22	22600	TRUE	reported	igd	0.00407566	92.4788
eqtl-a-ENSG00000054277	OPN3	rs6660811	1	241905190	G	A	0.0849366	0.0118862	0.513286	8.94E-13	23727	TRUE	reported	igd	0.00214747	51.0584
eqtl-a-ENSG00000054277	OPN3	rs658729	1	241775724	T	C	0.471522	0.0118505	0.652313	1.00E-200	23173	TRUE	reported	igd	0.0639509	1583.04
eqtl-a-ENSG00000054277	OPN3	rs10243593	7	39972125	A	G	0.069496	0.0118974	0.481416	5.18E-09	23842	TRUE	reported	igd	0.00142906	34.1176
eqtl-a-ENSG00000054282	SDCCAG8	rs80076701	1	243511901	C	G	0.230123	0.0197217	0.100256	1.85E-31	14261	TRUE	reported	igd	0.00945703	136.135
eqtl-a-ENSG00000054282	SDCCAG8	rs11576569	1	243080833	T	C	0.0892623	0.0124755	0.34761	8.38E-13	14263	TRUE	reported	igd	0.00357646	51.187
eqtl-a-ENSG00000054282	SDCCAG8	rs12093457	1	243207082	T	C	0.370117	0.0119863	0.362	1.00E-200	10248	TRUE	reported	igd	0.0851202	953.286
eqtl-a-ENSG00000054356	PTPRN	rs6717249	2	220243295	A	G	0.151019	0.0205703	0.90817	2.11E-13	31684	TRUE	reported	igd	0.00169826	53.8957
eqtl-a-ENSG00000054356	PTPRN	rs2276638	2	220145286	T	C	0.484302	0.0159429	0.154765	1.00E-200	31683	TRUE	reported	igd	0.0283011	922.721
eqtl-a-ENSG00000054356	PTPRN	rs1354034	3	56849749	C	T	0.0727593	0.012235	0.618137	2.73E-09	31684	TRUE	reported	igd	0.00111492	35.3624
eqtl-a-ENSG00000054356	PTPRN	rs10876550	12	54712308	A	G	0.0662804	0.0120886	0.590064	4.18E-08	31684	TRUE	reported	igd	0.000947908	30.0601
eqtl-a-ENSG00000054356	PTPRN	rs16971217	17	33944055	G	C	0.115079	0.0155539	0.177288	1.38E-13	31185	TRUE	reported	igd	0.00175229	54.7376
eqtl-a-ENSG00000054523	KIF1B	rs114227524	1	10199413	C	T	-0.703321	0.0346489	0.0295418	1.32E-91	27924	TRUE	reported	igd	0.0145408	412
eqtl-a-ENSG00000054523	KIF1B	rs78051618	1	10283428	C	A	-0.472698	0.0394998	0.023005	5.28E-33	24875	TRUE	reported	igd	0.00572429	143.2
eqtl-a-ENSG00000054523	KIF1B	rs144911531	1	10628463	G	A	0.196151	0.0355655	0.0287724	3.49E-08	25546	TRUE	reported	igd	0.00118928	30.4151
eqtl-a-ENSG00000054523	KIF1B	rs74676568	1	10225510	A	G	-0.341731	0.0504348	0.0140791	1.24E-11	18215	TRUE	reported	igd	0.00251412	45.905
eqtl-a-ENSG00000054523	KIF1B	rs74858192	1	10384341	C	T	1.33508	0.0446803	0.0169768	3.52E-196	23188	TRUE	reported	igd	0.0370775	892.781
eqtl-a-ENSG00000054523	KIF1B	rs12406876	1	9983222	C	A	1.06542	0.031317	0.0345767	1.00E-200	23975	TRUE	reported	igd	0.0460519	1157.3
eqtl-a-ENSG00000054523	KIF1B	rs12068865	1	10141346	A	G	-0.312196	0.0275544	0.0485973	9.28E-30	31239	TRUE	reported	igd	0.00409256	128.365
eqtl-a-ENSG00000054523	KIF1B	rs6541082	1	10257752	G	T	1.19249	0.0334356	0.0299647	1.00E-200	26884	TRUE	reported	igd	0.0451773	1271.92
eqtl-a-ENSG00000054523	KIF1B	rs79776554	1	10568140	T	C	1.04682	0.0466923	0.0159434	2.55E-111	25930	TRUE	reported	igd	0.0190157	502.597
eqtl-a-ENSG00000054523	KIF1B	rs36083022	1	10689678	A	G	-0.365446	0.0458555	0.017062	1.59E-15	20548	TRUE	reported	igd	0.00308144	63.507
eqtl-a-ENSG00000054523	KIF1B	rs56388170	7	28724374	T	G	-0.111291	0.0130939	0.289189	1.90E-17	31355	TRUE	reported	igd	0.00229867	72.2361
eqtl-a-ENSG00000054654	SYNE2	rs56388170	7	28724374	T	G	-0.126667	0.013084	0.289189	3.62E-22	31141	TRUE	reported	igd	0.0030006	93.7169
eqtl-a-ENSG00000054654	SYNE2	rs10774625	12	111910219	G	A	-0.0737505	0.0119106	0.53123	5.94E-10	28204	TRUE	reported	igd	0.00135757	38.3382
eqtl-a-ENSG00000054654	SYNE2	rs1760988	14	64696813	G	A	-0.301804	0.0117108	0.557555	1.86E-146	30836	TRUE	reported	igd	0.0210845	664.123
eqtl-a-ENSG00000054654	SYNE2	rs11158502	14	64173850	T	C	-0.30544	0.0324512	0.0346271	4.85E-21	30419	TRUE	reported	igd	0.00290391	88.5853
eqtl-a-ENSG00000054654	SYNE2	rs147147388	14	63972057	T	C	-0.307434	0.0419315	0.0204903	2.27E-13	10541	TRUE	reported	igd	0.00507378	53.7453
eqtl-a-ENSG00000054793	ATP9A	rs1354034	3	56849749	C	T	0.1796	0.0121567	0.618137	2.16E-49	26395	TRUE	reported	igd	0.00820131	218.247
eqtl-a-ENSG00000054793	ATP9A	rs7961894	12	122365583	T	C	0.125765	0.0193738	0.105151	8.50E-11	25896	TRUE	reported	igd	0.00162462	42.1363
eqtl-a-ENSG00000054793	ATP9A	rs73913735	20	50458823	T	C	-0.45958	0.0361376	0.0275783	4.72E-37	25966	TRUE	reported	igd	0.00619016	161.722
eqtl-a-ENSG00000054793	ATP9A	rs6045615	20	1931582	C	A	-0.0850057	0.0123823	0.35954	6.64E-12	26395	TRUE	reported	igd	0.00178237	47.126
eqtl-a-ENSG00000054793	ATP9A	rs11696348	20	50201820	A	C	0.514528	0.029556	0.0414134	7.13E-68	25949	TRUE	reported	igd	0.0115442	303.035
eqtl-a-ENSG00000054793	ATP9A	rs13040403	20	50235760	G	A	0.525292	0.0167473	0.136777	1.00E-200	26395	TRUE	reported	igd	0.0359333	983.737
eqtl-a-ENSG00000054793	ATP9A	rs13040027	20	50418142	A	G	-0.516708	0.0169606	0.133318	1.00E-200	26279	TRUE	reported	igd	0.0341134	928.058
eqtl-a-ENSG00000054793	ATP9A	rs156356	20	1819280	C	T	0.0799329	0.0118886	0.48686	1.78E-11	25086	TRUE	reported	igd	0.00179877	45.2017
eqtl-a-ENSG00000054967	RELT	rs149110519	6	144385777	T	C	0.150372	0.0266277	0.0526158	1.63E-08	25735	TRUE	reported	igd	0.00123767	31.8884
eqtl-a-ENSG00000054967	RELT	rs12417424	11	73751481	T	G	0.0918453	0.0152316	0.187418	1.64E-09	31684	TRUE	reported	igd	0.00114626	36.3576
eqtl-a-ENSG00000054967	RELT	rs11824050	11	73011106	A	C	0.477692	0.0136368	0.226596	1.00E-200	31684	TRUE	reported	igd	0.0372846	1227
eqtl-a-ENSG00000054983	GALC	rs111291798	14	88589975	A	C	-0.353086	0.0474316	0.0159378	9.75E-14	20510	TRUE	reported	igd	0.00269456	55.4094
eqtl-a-ENSG00000054983	GALC	rs12886434	14	88334447	T	C	0.228178	0.0359567	0.028111	2.21E-10	28251	TRUE	reported	igd	0.00142343	40.2677
eqtl-a-ENSG00000054983	GALC	rs77593588	14	88391492	G	A	-0.512083	0.0156393	0.160301	1.00E-200	30159	TRUE	reported	igd	0.0343288	1072.06
eqtl-a-ENSG00000055118	KCNH2	rs6592965	7	50427982	A	G	0.159809	0.0118887	0.449532	3.43E-41	31684	TRUE	reported	igd	0.00567053	180.678
eqtl-a-ENSG00000055118	KCNH2	rs3735076	7	150557748	A	G	-0.0953666	0.0128116	0.312845	9.77E-14	31684	TRUE	reported	igd	0.00174577	55.4062
eqtl-a-ENSG00000055118	KCNH2	rs2072413	7	150647969	T	C	0.249123	0.0135515	0.251769	1.78E-75	25857	TRUE	reported	igd	0.0129014	337.924
eqtl-a-ENSG00000055118	KCNH2	rs11002791	10	80800318	A	G	0.070936	0.0127956	0.315303	2.96E-08	31569	TRUE	reported	igd	0.000972587	30.7316
eqtl-a-ENSG00000055118	KCNH2	rs225245	17	33946107	G	A	-0.123379	0.0119441	0.440335	5.17E-25	31355	TRUE	reported	igd	0.00339151	106.696
eqtl-a-ENSG00000055163	CYFIP2	rs1354034	3	56849749	C	T	-0.0719769	0.0122354	0.618137	4.04E-09	31684	TRUE	reported	igd	0.00109103	34.6037
eqtl-a-ENSG00000055163	CYFIP2	rs11957485	5	156748889	G	A	0.197119	0.0133259	0.268553	1.65E-49	26492	TRUE	reported	igd	0.00819175	218.792
eqtl-a-ENSG00000055163	CYFIP2	rs2421471	5	156631551	G	A	0.0716031	0.012022	0.425711	2.58E-09	31566	TRUE	reported	igd	0.00112254	35.4718
eqtl-a-ENSG00000055163	CYFIP2	rs61614148	5	156863876	A	G	-0.0861681	0.0119618	0.442224	5.86E-13	26563	TRUE	reported	igd	0.00194973	51.888
eqtl-a-ENSG00000055163	CYFIP2	rs149110519	6	144385777	T	C	0.434837	0.0264053	0.0526158	6.27E-61	25735	TRUE	reported	igd	0.0104278	271.167
eqtl-a-ENSG00000055163	CYFIP2	rs35979828	12	54685880	T	C	0.147261	0.0256192	0.0571059	9.03E-09	29836	TRUE	reported	igd	0.00110617	33.0381
eqtl-a-ENSG00000055163	CYFIP2	rs75009320	19	16430149	A	G	0.0910786	0.0162896	0.158241	2.26E-08	31569	TRUE	reported	igd	0.000989284	31.2597
eqtl-a-ENSG00000055211	GINM1	rs4869923	6	149874899	G	T	-0.507464	0.0114883	0.380843	1.00E-200	22592	TRUE	reported	igd	0.0795002	1951.01
eqtl-a-ENSG00000055211	GINM1	rs1886358	6	150493980	G	A	-0.102895	0.0134282	0.266838	1.82E-14	25147	TRUE	reported	igd	0.00232945	58.7109
eqtl-a-ENSG00000055211	GINM1	rs575924	6	149614405	C	A	-0.110504	0.0171574	0.139419	1.19E-10	21927	TRUE	reported	igd	0.00188822	41.4776
eqtl-a-ENSG00000055332	EIF2AK2	rs2372715	2	37049287	A	G	-0.0986193	0.0122607	0.375775	8.72E-16	31684	TRUE	reported	igd	0.00203783	64.6943
eqtl-a-ENSG00000055332	EIF2AK2	rs12621276	2	37299145	A	G	-0.288161	0.013391	0.257657	1.03E-102	31684	TRUE	reported	igd	0.0144047	463.038
eqtl-a-ENSG00000055332	EIF2AK2	rs1990760	2	163124051	T	C	0.091456	0.0121446	0.603866	5.05E-14	28533	TRUE	reported	igd	0.00198357	56.7058
eqtl-a-ENSG00000055332	EIF2AK2	rs76830965	3	159637678	A	C	-0.113826	0.0188589	0.111855	1.58E-09	30348	TRUE	reported	igd	0.00119895	36.4268
eqtl-a-ENSG00000055332	EIF2AK2	rs4917014	7	50305863	G	T	-0.119154	0.0127576	0.316454	9.63E-21	31300	TRUE	reported	igd	0.00277924	87.2271
eqtl-a-ENSG00000055332	EIF2AK2	rs7045087	9	32455262	C	T	0.0737217	0.0126722	0.326975	5.98E-09	31684	TRUE	reported	igd	0.00106705	33.8423
eqtl-a-ENSG00000055332	EIF2AK2	rs57994353	9	139356987	C	T	-0.109362	0.0130209	0.294804	4.50E-17	27284	TRUE	reported	igd	0.00257882	70.5373
eqtl-a-ENSG00000055332	EIF2AK2	rs2663052	10	50069395	A	G	-0.0688753	0.0119267	0.46054	7.70E-09	31684	TRUE	reported	igd	0.00105145	33.3472
eqtl-a-ENSG00000055332	EIF2AK2	rs199515	17	44856641	C	G	0.0909789	0.0153248	0.815503	2.91E-09	31239	TRUE	reported	igd	0.00112695	35.2423
eqtl-a-ENSG00000055483	USP36	rs57816430	17	76905822	A	G	-0.241052	0.0356375	0.0286208	1.34E-11	30966	TRUE	reported	igd	0.0014753	45.7487
eqtl-a-ENSG00000055483	USP36	rs117781742	17	76747208	T	G	-0.853047	0.0309335	0.0364561	2.11E-167	25631	TRUE	reported	igd	0.0288154	760.421
eqtl-a-ENSG00000055483	USP36	rs139678865	17	76877067	A	G	0.257671	0.0382182	0.0247887	1.56E-11	25266	TRUE	reported	igd	0.00179586	45.4523
eqtl-a-ENSG00000055483	USP36	rs12949190	17	77027877	A	G	-0.242916	0.0248122	0.0608538	1.24E-22	27604	TRUE	reported	igd	0.00346022	95.8408
eqtl-a-ENSG00000055483	USP36	rs12950719	17	76639714	A	G	0.394238	0.0124575	0.307997	1.00E-200	31470	TRUE	reported	igd	0.0308427	1001.45
eqtl-a-ENSG00000055732	MCOLN3	rs12119445	1	85467130	A	G	-0.244511	0.0128492	0.297982	9.74E-81	31470	TRUE	reported	igd	0.0113757	362.09
eqtl-a-ENSG00000055732	MCOLN3	rs2911603	1	85070877	C	T	-0.0679977	0.0124533	0.351441	4.75E-08	31470	TRUE	reported	igd	0.00094648	29.8121
eqtl-a-ENSG00000055732	MCOLN3	rs653178	12	112007756	T	C	-0.0700044	0.0119272	0.539991	4.37E-09	28204	TRUE	reported	igd	0.00121992	34.4463
eqtl-a-ENSG00000055732	MCOLN3	rs1728785	16	68591230	C	A	-0.10239	0.0143505	0.780371	9.69E-13	30971	TRUE	reported	igd	0.00164102	50.9041
eqtl-a-ENSG00000055950	MRPL43	rs77380815	10	102979243	T	C	-0.21916	0.0362968	0.027579	1.56E-09	26943	TRUE	reported	igd	0.0013513	36.4547
eqtl-a-ENSG00000055950	MRPL43	rs41300237	10	102547376	G	A	-0.213036	0.0243947	0.0631991	2.48E-18	25692	TRUE	reported	igd	0.00295958	76.2573
eqtl-a-ENSG00000055950	MRPL43	rs11595160	10	102643010	A	G	0.420663	0.0128208	0.723082	1.00E-200	31470	TRUE	reported	igd	0.0330775	1076.49
eqtl-a-ENSG00000055950	MRPL43	rs10786623	10	102920746	G	A	0.0917453	0.0141142	0.230346	8.03E-11	31141	TRUE	reported	igd	0.00135498	42.25
eqtl-a-ENSG00000055955	ITIH4	rs312485	3	53541364	G	A	0.196638	0.0234532	0.931183	5.10E-17	26280	TRUE	reported	igd	0.00266775	70.2907
eqtl-a-ENSG00000055955	ITIH4	rs141250728	3	52321809	C	A	-0.708971	0.0416107	0.0204653	4.26E-65	18397	TRUE	reported	igd	0.0155346	290.268
eqtl-a-ENSG00000055955	ITIH4	rs7639080	3	51879279	G	A	0.104104	0.0149991	0.194911	3.90E-12	25858	TRUE	reported	igd	0.00185952	48.1694
eqtl-a-ENSG00000055955	ITIH4	rs11716402	3	52913939	T	C	-0.920464	0.0326166	0.0325806	3.25E-175	23557	TRUE	reported	igd	0.0327022	796.342
eqtl-a-ENSG00000055955	ITIH4	rs6802320	3	52241835	C	T	0.419377	0.0118073	0.370551	1.00E-200	26609	TRUE	reported	igd	0.045265	1261.47
eqtl-a-ENSG00000056558	TRAF1	rs182550311	9	123764575	C	T	-0.168431	0.0217623	0.0810494	9.97E-15	27182	TRUE	reported	igd	0.00219886	59.8966
eqtl-a-ENSG00000056558	TRAF1	rs7028860	9	123148937	T	G	-0.27319	0.0318752	0.0359785	1.03E-17	29911	TRUE	reported	igd	0.00244978	73.4505
eqtl-a-ENSG00000056558	TRAF1	rs4310279	9	123722148	A	G	0.307751	0.0131976	0.732741	2.86E-120	31644	TRUE	reported	igd	0.0168934	543.728
eqtl-a-ENSG00000056736	IL17RB	rs2612015	3	53742331	T	G	-0.0706088	0.0124561	0.649029	1.44E-08	31684	TRUE	reported	igd	0.00101315	32.1311
eqtl-a-ENSG00000056736	IL17RB	rs79589055	3	53794134	A	G	0.136616	0.0144722	0.213763	3.74E-21	30077	TRUE	reported	igd	0.00295403	89.1056
eqtl-a-ENSG00000056736	IL17RB	rs709324	3	53899565	C	T	-0.279971	0.0123378	0.340374	5.35E-114	31684	TRUE	reported	igd	0.0159922	514.9
eqtl-a-ENSG00000057019	DCBLD2	rs150747167	3	99394613	A	C	0.26022	0.0361523	0.0277754	6.12E-13	27568	TRUE	reported	igd	0.00187581	51.8058
eqtl-a-ENSG00000057019	DCBLD2	rs114582351	3	98783917	C	T	-0.292297	0.0431798	0.0193103	1.29E-11	27571	TRUE	reported	igd	0.00165926	45.8201
eqtl-a-ENSG00000057019	DCBLD2	rs1066357	3	98912719	G	A	-0.154179	0.0204363	0.0931549	4.54E-14	30262	TRUE	reported	igd	0.00187729	56.9138
eqtl-a-ENSG00000057019	DCBLD2	rs56094988	3	98490449	C	G	0.737703	0.0227432	0.0684133	1.00E-200	30430	TRUE	reported	igd	0.0334192	1052.04
eqtl-a-ENSG00000057019	DCBLD2	rs13071075	3	98585142	G	A	-0.245195	0.0124055	0.33869	5.94E-87	26857	TRUE	reported	igd	0.0143372	390.627
eqtl-a-ENSG00000057252	SOAT1	rs11581659	1	179330173	T	C	-0.357548	0.0131397	0.265361	4.79E-163	25373	TRUE	reported	igd	0.0283553	740.395
eqtl-a-ENSG00000057252	SOAT1	rs149770566	1	179310932	G	T	0.420616	0.0269437	0.0505187	6.15E-55	28304	TRUE	reported	igd	0.00853662	243.684
eqtl-a-ENSG00000057252	SOAT1	rs111491640	1	178659370	A	C	-0.295995	0.0416924	0.0207361	1.25E-12	22002	TRUE	reported	igd	0.00228559	50.3983
eqtl-a-ENSG00000057252	SOAT1	rs74568172	1	179007895	G	A	-0.701828	0.0419099	0.0201821	6.04E-63	25836	TRUE	reported	igd	0.0107378	280.411
eqtl-a-ENSG00000057252	SOAT1	rs28913876	1	179082830	A	G	-0.86932	0.0284894	0.0427725	1.00E-200	31564	TRUE	reported	igd	0.0286533	931.033
eqtl-a-ENSG00000057608	GDI2	rs871749	10	5701833	A	G	-0.475818	0.0137212	0.223195	1.00E-200	14263	TRUE	reported	igd	0.0777558	1202.37
eqtl-a-ENSG00000057608	GDI2	rs139635806	10	5510684	A	G	-0.215289	0.0332216	0.0330959	9.14E-11	11495	TRUE	reported	igd	0.00364007	41.9882
eqtl-a-ENSG00000057608	GDI2	rs7902987	10	5854393	T	C	0.209643	0.0173351	0.134857	1.14E-33	14260	TRUE	reported	igd	0.0101521	146.234
eqtl-a-ENSG00000057608	GDI2	rs12780246	10	5898205	A	G	-0.169793	0.012168	0.381655	2.97E-44	9176	TRUE	reported	igd	0.0207792	194.673
eqtl-a-ENSG00000057704	TMCC3	rs56330463	5	148200011	C	T	-0.102161	0.0120366	0.582097	2.11E-17	31569	TRUE	reported	igd	0.00227673	72.0336
eqtl-a-ENSG00000057704	TMCC3	rs4237890	12	95057450	T	G	-0.414753	0.0126894	0.286726	1.00E-200	31684	TRUE	reported	igd	0.0326178	1068.24
eqtl-a-ENSG00000057704	TMCC3	rs249162	12	95326129	C	A	0.230468	0.0258558	0.0558051	4.95E-19	31569	TRUE	reported	igd	0.00251046	79.4471
eqtl-a-ENSG00000057704	TMCC3	rs2651980	12	95053135	C	T	-0.100666	0.014085	0.768493	8.88E-13	31355	TRUE	reported	igd	0.00162644	51.0769
eqtl-a-ENSG00000057757	PITHD1	rs3811444	1	248039451	T	C	-0.11016	0.0125516	0.337611	1.68E-18	25690	TRUE	reported	igd	0.00298941	77.0222
eqtl-a-ENSG00000057757	PITHD1	rs2235541	1	24077451	T	C	-0.137922	0.0228378	0.0730836	1.55E-09	24976	TRUE	reported	igd	0.00145815	36.469
eqtl-a-ENSG00000057757	PITHD1	rs17076724	5	173363667	T	G	0.0689199	0.012088	0.409824	1.19E-08	25690	TRUE	reported	igd	0.00126377	32.5047
eqtl-a-ENSG00000057757	PITHD1	rs592423	6	139840693	C	A	0.123164	0.0118829	0.532047	3.59E-25	25575	TRUE	reported	igd	0.00418299	107.421
eqtl-a-ENSG00000057757	PITHD1	rs6592965	7	50427982	A	G	0.104669	0.0119321	0.449532	1.76E-18	25690	TRUE	reported	igd	0.00298634	76.9429
eqtl-a-ENSG00000057757	PITHD1	rs225245	17	33946107	G	A	0.0831002	0.0119687	0.440335	3.84E-12	25361	TRUE	reported	igd	0.00189723	48.2032
eqtl-a-ENSG00000057757	PITHD1	rs6084653	20	4157072	G	C	0.0816816	0.0123338	0.36636	3.53E-11	25575	TRUE	reported	igd	0.00171196	43.8552
eqtl-a-ENSG00000058668	ATP2B4	rs16852249	1	203704459	C	T	0.12784	0.0153812	0.182195	9.46E-17	31017	TRUE	reported	igd	0.00222222	69.0757
eqtl-a-ENSG00000058668	ATP2B4	rs7846314	8	61650831	T	A	-0.0862886	0.0155307	0.178349	2.76E-08	31355	TRUE	reported	igd	0.000983537	30.8672
eqtl-a-ENSG00000058668	ATP2B4	rs4766578	12	111904371	A	T	0.108144	0.0118917	0.531061	9.55E-20	28203	TRUE	reported	igd	0.00292382	82.6963
eqtl-a-ENSG00000058799	YIPF1	rs10888811	1	54337886	A	G	-0.188298	0.0118187	0.529633	3.79E-57	31644	TRUE	reported	igd	0.00795776	253.819
eqtl-a-ENSG00000058799	YIPF1	rs12094458	1	54587634	T	G	-0.417649	0.0479164	0.0155888	2.88E-18	29219	TRUE	reported	igd	0.00259335	75.967
eqtl-a-ENSG00000058799	YIPF1	rs4065321	17	38143548	T	C	-0.0820109	0.0119211	0.539612	6.01E-12	31643	TRUE	reported	igd	0.00149343	47.3242
eqtl-a-ENSG00000058866	DGKG	rs2268832	3	185987803	T	G	-0.0783385	0.0121937	0.611594	1.32E-10	30847	TRUE	reported	igd	0.00133624	41.2716
eqtl-a-ENSG00000058866	DGKG	rs149007767	7	50370254	T	C	-0.155748	0.01663	0.149708	7.56E-21	30077	TRUE	reported	igd	0.00290778	87.7065
eqtl-a-ENSG00000058866	DGKG	rs2851391	21	44487404	C	T	0.0701873	0.0119821	0.562178	4.69E-09	31684	TRUE	reported	igd	0.00108179	34.3102
eqtl-a-ENSG00000059122	FLYWCH1	rs4786352	16	2977365	T	C	0.355993	0.0115531	0.463492	1.00E-200	27070	TRUE	reported	igd	0.0338864	949.41
eqtl-a-ENSG00000059122	FLYWCH1	rs10221115	16	2988670	G	C	0.47941	0.013783	0.220262	1.00E-200	26647	TRUE	reported	igd	0.0434305	1209.75
eqtl-a-ENSG00000059122	FLYWCH1	rs2717704	16	3069364	C	T	0.0999544	0.0125612	0.337222	1.76E-15	23849	TRUE	reported	igd	0.00264801	63.3148
eqtl-a-ENSG00000059377	TBXAS1	rs3731827	2	85806068	C	T	-0.074134	0.0120484	0.418566	7.60E-10	31355	TRUE	reported	igd	0.00120599	37.8572
eqtl-a-ENSG00000059377	TBXAS1	rs2594836	5	173205318	A	G	-0.112498	0.0137059	0.749651	2.25E-16	31355	TRUE	reported	igd	0.00214405	67.3669
eqtl-a-ENSG00000059377	TBXAS1	rs62491768	7	139919975	C	G	-0.114899	0.0177133	0.129275	8.77E-11	29947	TRUE	reported	igd	0.00140304	42.0731
eqtl-a-ENSG00000059377	TBXAS1	rs740149	7	139645624	G	A	0.49357	0.0213682	0.0813769	4.83E-118	31355	TRUE	reported	igd	0.0167312	533.499
eqtl-a-ENSG00000059377	TBXAS1	rs2240395	7	139718147	G	C	-0.412889	0.0118041	0.373303	1.00E-200	31077	TRUE	reported	igd	0.0378784	1223.41
eqtl-a-ENSG00000059377	TBXAS1	rs6969911	7	139334182	C	A	0.122591	0.0209755	0.0880761	5.08E-09	27211	TRUE	reported	igd	0.00125373	34.1555
eqtl-a-ENSG00000059377	TBXAS1	rs6986779	8	142337790	T	C	-0.079638	0.0124608	0.349935	1.65E-10	24729	TRUE	reported	igd	0.00164902	40.8426
eqtl-a-ENSG00000059588	TARBP1	rs6697268	1	234607375	T	C	-0.212225	0.0220461	0.0785824	6.19E-22	31684	TRUE	reported	igd	0.00291623	92.6621
eqtl-a-ENSG00000059588	TARBP1	rs594646	1	234456245	A	T	0.145348	0.0126	0.329824	8.75E-31	31668	TRUE	reported	igd	0.00418442	133.061
eqtl-a-ENSG00000059588	TARBP1	rs12731560	1	234761817	A	G	-0.106285	0.0149978	0.194917	1.37E-12	31553	TRUE	reported	igd	0.00158912	50.2182
eqtl-a-ENSG00000059588	TARBP1	rs500513	1	234610539	G	C	0.328695	0.0115851	0.482444	4.46E-177	26486	TRUE	reported	igd	0.0294963	804.922
eqtl-a-ENSG00000059588	TARBP1	rs7740107	6	130374461	A	T	-0.0762353	0.0135848	0.741827	2.00E-08	31569	TRUE	reported	igd	0.000996579	31.4904
eqtl-a-ENSG00000059691	GATB	rs9884140	4	152776374	T	A	0.1136	0.0172876	0.13691	5.00E-11	24612	TRUE	reported	igd	0.00175137	43.1769
eqtl-a-ENSG00000059691	GATB	rs2120098	4	152457180	A	T	-0.3828	0.0122138	0.332698	1.00E-200	24823	TRUE	reported	igd	0.0380657	982.217
eqtl-a-ENSG00000059691	GATB	rs74378409	4	152607815	G	A	-0.272078	0.0128324	0.296225	9.04E-100	17591	TRUE	reported	igd	0.0249185	449.492
eqtl-a-ENSG00000059691	GATB	rs2003377	4	153114071	A	G	0.204992	0.033537	0.0324657	9.83E-10	23497	TRUE	reported	igd	0.00158753	37.3584
eqtl-a-ENSG00000059728	MXD1	rs10187817	2	70128317	A	G	0.129917	0.0119475	0.437544	1.53E-27	21105	TRUE	reported	igd	0.00557142	118.232
eqtl-a-ENSG00000059728	MXD1	rs56330463	5	148200011	C	T	-0.0934825	0.0120416	0.582097	8.28E-15	31355	TRUE	reported	igd	0.00191845	60.2649
eqtl-a-ENSG00000059728	MXD1	rs149007767	7	50370254	T	C	0.0980079	0.0166612	0.149708	4.04E-09	29863	TRUE	reported	igd	0.00115737	34.6004
eqtl-a-ENSG00000059804	SLC2A3	rs56330463	5	148200011	C	T	-0.0914498	0.0120427	0.582097	3.11E-14	28802	TRUE	reported	igd	0.00199814	57.6617
eqtl-a-ENSG00000059804	SLC2A3	rs56388170	7	28724374	T	G	-0.101144	0.0130997	0.289189	1.15E-14	28588	TRUE	reported	igd	0.00208099	59.6111
eqtl-a-ENSG00000059804	SLC2A3	rs7967655	12	8069058	A	G	-0.122065	0.0150921	0.808537	6.08E-16	24516	TRUE	reported	igd	0.00266119	65.4105
eqtl-a-ENSG00000059804	SLC2A3	rs7304465	12	8142798	T	C	-0.316719	0.0116208	0.528336	1.47E-163	28917	TRUE	reported	igd	0.0250442	742.756
eqtl-a-ENSG00000060138	YBX3	rs592423	6	139840693	C	A	0.122885	0.0118831	0.532047	4.59E-25	26494	TRUE	reported	igd	0.00402014	106.931
eqtl-a-ENSG00000060138	YBX3	rs6592965	7	50427982	A	G	-0.0999365	0.011935	0.449532	5.59E-17	26609	TRUE	reported	igd	0.00262804	70.1085
eqtl-a-ENSG00000060138	YBX3	rs73660574	9	135860412	A	G	0.217853	0.0326881	0.0342189	2.65E-11	23337	TRUE	reported	igd	0.00189967	44.413
eqtl-a-ENSG00000060138	YBX3	rs7968282	12	10596936	T	C	0.180386	0.0149643	0.194347	1.84E-33	21104	TRUE	reported	igd	0.0068383	145.295
eqtl-a-ENSG00000060138	YBX3	rs59174975	12	10912680	C	T	-0.127236	0.018018	0.12414	1.65E-12	26156	TRUE	reported	igd	0.00190287	49.8625
eqtl-a-ENSG00000060138	YBX3	rs7302837	12	10867400	T	C	-0.336687	0.0122292	0.341222	7.40E-167	26156	TRUE	reported	igd	0.028163	757.92
eqtl-a-ENSG00000060138	YBX3	rs11905479	20	55977759	A	G	0.0849881	0.0148404	0.200782	1.02E-08	26493	TRUE	reported	igd	0.00123639	32.7938
eqtl-a-ENSG00000060138	YBX3	rs6084653	20	4157072	G	C	-0.102688	0.0123226	0.36636	7.86E-17	26494	TRUE	reported	igd	0.00261427	69.4388
eqtl-a-ENSG00000060558	GNA15	rs149007767	7	50370254	T	C	-0.122615	0.0166497	0.149708	1.78E-13	30077	TRUE	reported	igd	0.00179994	54.2307
eqtl-a-ENSG00000060558	GNA15	rs117552144	19	3136091	T	C	0.254391	0.0301094	0.040519	2.94E-17	19488	TRUE	reported	igd	0.00364959	71.3764
eqtl-a-ENSG00000060558	GNA15	rs2074864	19	3155736	C	T	0.170542	0.0129703	0.295108	1.73E-39	27399	TRUE	reported	igd	0.00627041	172.875
eqtl-a-ENSG00000060709	RIMBP2	rs11060939	12	130968456	A	G	0.310416	0.0134049	0.254888	1.24E-118	30688	TRUE	reported	igd	0.0171739	536.207
eqtl-a-ENSG00000060709	RIMBP2	rs149345397	12	130978049	A	G	0.164846	0.028779	0.0446658	1.02E-08	30966	TRUE	reported	igd	0.00105843	32.8078
eqtl-a-ENSG00000060709	RIMBP2	rs112275476	12	130976603	A	G	0.538375	0.0471403	0.0160523	3.30E-30	23363	TRUE	reported	igd	0.00555186	130.421
eqtl-a-ENSG00000060749	QSER1	rs61889542	11	32923364	C	T	-0.153554	0.0212617	0.0853573	5.12E-13	26148	TRUE	reported	igd	0.00199078	52.1547
eqtl-a-ENSG00000060749	QSER1	rs11031921	11	32674559	T	A	0.504074	0.0322243	0.0347387	3.73E-55	30927	TRUE	reported	igd	0.00784985	244.677
eqtl-a-ENSG00000060749	QSER1	rs77146504	11	32971965	C	T	0.436684	0.0471698	0.0160832	2.09E-20	15987	TRUE	reported	igd	0.00533234	85.6943
eqtl-a-ENSG00000060762	MPC1	rs34172738	6	166596266	C	T	-0.109593	0.0200023	0.0979426	4.28E-08	25357	TRUE	reported	igd	0.00118248	30.0173
eqtl-a-ENSG00000060762	MPC1	rs2024981	6	166639992	T	C	0.421122	0.013568	0.235672	1.00E-200	25353	TRUE	reported	igd	0.0366065	963.274
eqtl-a-ENSG00000060762	MPC1	rs9366006	6	166730737	G	A	0.165679	0.0135278	0.741798	1.73E-34	25476	TRUE	reported	igd	0.00585329	149.985
eqtl-a-ENSG00000060762	MPC1	rs6935275	6	166725435	G	A	-0.222284	0.0124507	0.337093	2.73E-71	25023	TRUE	reported	igd	0.0125774	318.709
eqtl-a-ENSG00000060982	BCAT1	rs56388170	7	28724374	T	G	-0.0967234	0.0131021	0.289189	1.55E-13	31355	TRUE	reported	igd	0.00173508	54.4946
eqtl-a-ENSG00000060982	BCAT1	rs7966074	12	25301921	T	C	-0.0935872	0.015276	0.814013	9.00E-10	31179	TRUE	reported	igd	0.00120235	37.5306
eqtl-a-ENSG00000060982	BCAT1	rs11047735	12	25129588	T	C	0.280249	0.0128177	0.296403	5.70E-106	31684	TRUE	reported	igd	0.0148636	478.014
eqtl-a-ENSG00000060982	BCAT1	rs7305924	12	25066607	T	G	0.192042	0.0118305	0.539295	2.96E-59	31300	TRUE	reported	igd	0.00834836	263.487
eqtl-a-ENSG00000060982	BCAT1	rs115623448	12	24721738	T	G	0.313949	0.0353554	0.0290235	6.70E-19	29314	TRUE	reported	igd	0.00268266	78.8455
eqtl-a-ENSG00000060982	BCAT1	rs2200509	12	24970588	G	T	-0.680746	0.0159014	0.854974	1.00E-200	31684	TRUE	reported	igd	0.0546812	1832.62
eqtl-a-ENSG00000060982	BCAT1	rs12608504	19	18389135	G	A	-0.0737618	0.0124646	0.65022	3.27E-09	27399	TRUE	reported	igd	0.00127649	35.0167
eqtl-a-ENSG00000060982	BCAT1	rs2143606	20	42838550	G	A	0.0737254	0.0118964	0.480514	5.75E-10	31684	TRUE	reported	igd	0.0012107	38.4039
eqtl-a-ENSG00000061273	HDAC7	rs56330463	5	148200011	C	T	0.0755651	0.0120505	0.582097	3.59E-10	31569	TRUE	reported	igd	0.00124403	39.3192
eqtl-a-ENSG00000061273	HDAC7	rs56388170	7	28724374	T	G	0.0781707	0.0131108	0.289189	2.49E-09	31355	TRUE	reported	igd	0.00113248	35.5469
eqtl-a-ENSG00000061273	HDAC7	rs11837686	12	48195052	C	T	-0.254617	0.0274428	0.0491687	1.72E-20	31240	TRUE	reported	igd	0.00274797	86.0776
eqtl-a-ENSG00000061273	HDAC7	rs624959	12	47998304	G	A	-0.0783522	0.0119869	0.435116	6.29E-11	31684	TRUE	reported	igd	0.00134668	42.7229
eqtl-a-ENSG00000061273	HDAC7	rs7972177	12	48178513	G	A	0.108359	0.0129622	0.299478	6.30E-17	31683	TRUE	reported	igd	0.00220084	69.8787
eqtl-a-ENSG00000061676	NCKAP1	rs10460378	2	183957860	C	A	-0.148502	0.0149813	0.805385	3.68E-23	31470	TRUE	reported	igd	0.00311254	98.2512
eqtl-a-ENSG00000061676	NCKAP1	rs7595276	2	183756014	C	T	-0.0737611	0.0119467	0.549716	6.65E-10	31462	TRUE	reported	igd	0.00121017	38.1181
eqtl-a-ENSG00000061676	NCKAP1	rs62190103	2	183909522	T	C	-0.335618	0.0130221	0.724707	1.79E-146	31351	TRUE	reported	igd	0.0207478	664.203
eqtl-a-ENSG00000061676	NCKAP1	rs1354034	3	56849749	C	T	0.184855	0.0121511	0.618137	2.89E-52	31470	TRUE	reported	igd	0.00730049	231.421
eqtl-a-ENSG00000061676	NCKAP1	rs17655730	11	270715	C	T	0.0875299	0.0140187	0.234959	4.28E-10	31355	TRUE	reported	igd	0.0012418	38.9825
eqtl-a-ENSG00000061918	GUCY1B1	rs1354034	3	56849749	C	T	0.348285	0.0118944	0.618137	1.79E-188	31684	TRUE	reported	igd	0.026348	857.348
eqtl-a-ENSG00000061918	GUCY1B1	rs10820606	9	99192919	C	A	0.100738	0.0139722	0.236914	5.60E-13	26161	TRUE	reported	igd	0.00198308	51.9785
eqtl-a-ENSG00000061918	GUCY1B1	rs7075195	10	65050659	G	A	0.0673791	0.0120406	0.421253	2.19E-08	31569	TRUE	reported	igd	0.000990975	31.3131
eqtl-a-ENSG00000061918	GUCY1B1	rs505404	11	243268	G	T	0.174448	0.014245	0.222031	1.76E-34	31569	TRUE	reported	igd	0.00472811	149.961
eqtl-a-ENSG00000061918	GUCY1B1	rs12589699	14	69212885	G	A	-0.118165	0.0177925	0.127908	3.11E-11	31684	TRUE	reported	igd	0.00139014	44.1038
eqtl-a-ENSG00000061938	TNK2	rs35356378	3	195760234	G	A	0.20157	0.029391	0.0426937	6.98E-12	21502	TRUE	reported	igd	0.00218271	47.0308
eqtl-a-ENSG00000061938	TNK2	rs2278034	3	195596907	C	T	0.144397	0.011843	0.508438	3.41E-34	26606	TRUE	reported	igd	0.0055564	148.648
eqtl-a-ENSG00000061938	TNK2	rs113021491	3	195630374	A	G	0.196038	0.0335125	0.0325224	4.93E-09	23430	TRUE	reported	igd	0.00145835	34.216
eqtl-a-ENSG00000061938	TNK2	rs149110519	6	144385777	T	C	0.319576	0.0265217	0.0526158	1.95E-33	20660	TRUE	reported	igd	0.00697869	145.179
eqtl-a-ENSG00000062282	DGAT2	rs149110519	6	144385777	T	C	0.145233	0.0266297	0.0526158	4.94E-08	25735	TRUE	reported	igd	0.00115444	29.7416
eqtl-a-ENSG00000062282	DGAT2	rs55768233	11	75943563	A	G	-0.142839	0.0250885	0.0597153	1.25E-08	29382	TRUE	reported	igd	0.00110201	32.4127
eqtl-a-ENSG00000062282	DGAT2	rs60677263	11	75513888	G	A	-0.380882	0.0195277	0.10057	1.00E-84	31569	TRUE	reported	igd	0.0119074	380.409
eqtl-a-ENSG00000062282	DGAT2	rs12600856	17	38163295	C	T	0.0731071	0.0122492	0.379553	2.40E-09	31569	TRUE	reported	igd	0.00112708	35.6185
eqtl-a-ENSG00000062716	VMP1	rs3731827	2	85806068	C	T	-0.0671897	0.0120513	0.418566	2.47E-08	25361	TRUE	reported	igd	0.00122416	31.0816
eqtl-a-ENSG00000062716	VMP1	rs149110519	6	144385777	T	C	-0.21592	0.0265957	0.0526158	4.72E-16	19527	TRUE	reported	igd	0.00336406	65.905
eqtl-a-ENSG00000062716	VMP1	rs149007767	7	50370254	T	C	0.0971203	0.0166616	0.149708	5.58E-09	23869	TRUE	reported	igd	0.00142146	33.9743
eqtl-a-ENSG00000062716	VMP1	rs7846314	8	61650831	T	A	0.102413	0.0155238	0.178349	4.19E-11	25361	TRUE	reported	igd	0.00171318	43.5191
eqtl-a-ENSG00000062716	VMP1	rs77526211	13	40974023	A	G	-0.344747	0.029127	0.0432109	2.54E-32	23069	TRUE	reported	igd	0.00603603	140.079
eqtl-a-ENSG00000062716	VMP1	rs2136695	17	57842765	T	C	-0.190391	0.0164531	0.84695	5.74E-31	25476	TRUE	reported	igd	0.00522865	133.895
eqtl-a-ENSG00000063169	BICRA	rs1354034	3	56849749	C	T	-0.0713239	0.0122356	0.618137	5.58E-09	31684	TRUE	reported	igd	0.00107131	33.9776
eqtl-a-ENSG00000063169	BICRA	rs2974225	19	48105080	C	T	-0.329227	0.0174587	0.869649	2.56E-79	31684	TRUE	reported	igd	0.0110989	355.582
eqtl-a-ENSG00000063169	BICRA	rs148457515	19	47944037	A	G	-0.247466	0.0324142	0.034786	2.27E-14	25543	TRUE	reported	igd	0.00227666	58.2809
eqtl-a-ENSG00000063245	EPN1	rs17649553	17	43994648	T	C	0.087249	0.0149948	0.195317	5.94E-09	25797	TRUE	reported	igd	0.00131069	33.8537
eqtl-a-ENSG00000063245	EPN1	rs117482400	19	56165939	A	G	0.929684	0.0442654	0.0178492	6.24E-98	25244	TRUE	reported	igd	0.0171736	441.07
eqtl-a-ENSG00000063245	EPN1	rs2287791	19	56162776	T	C	-0.160104	0.0210168	0.91247	2.58E-14	31683	TRUE	reported	igd	0.00182831	58.0288
eqtl-a-ENSG00000063761	ADCK1	rs139791189	14	77909769	T	C	1.2489	0.03913	0.0220646	1.00E-200	26580	TRUE	reported	igd	0.0369103	1018.6
eqtl-a-ENSG00000063761	ADCK1	rs10149767	14	78296468	C	T	-0.213847	0.016244	0.15739	1.40E-39	26609	TRUE	reported	igd	0.00647101	173.296
eqtl-a-ENSG00000063761	ADCK1	rs12881619	14	78118334	C	T	0.143186	0.0151413	0.810582	3.18E-21	31564	TRUE	reported	igd	0.00282523	89.4226
eqtl-a-ENSG00000063761	ADCK1	rs17825440	14	78161131	T	C	1.78783	0.0384507	0.0212279	1.00E-200	26721	TRUE	reported	igd	0.0748518	2161.78
eqtl-a-ENSG00000063854	HAGH	rs17534202	1	203281175	C	G	-0.0677506	0.0119208	0.535966	1.32E-08	30362	TRUE	reported	igd	0.00106273	32.2988
eqtl-a-ENSG00000063854	HAGH	rs1427407	2	60718043	G	T	0.0946901	0.0163394	0.842974	6.82E-09	31086	TRUE	reported	igd	0.0010792	33.5822
eqtl-a-ENSG00000063854	HAGH	rs74417235	5	154027216	G	A	0.118988	0.0201891	0.0958886	3.78E-09	31470	TRUE	reported	igd	0.00110255	34.7332
eqtl-a-ENSG00000063854	HAGH	rs628751	6	139838419	A	C	-0.098396	0.0118754	0.505619	1.18E-16	31470	TRUE	reported	igd	0.00217678	68.6485
eqtl-a-ENSG00000063854	HAGH	rs6592965	7	50427982	A	G	0.182567	0.0118655	0.449532	2.03E-53	31470	TRUE	reported	igd	0.00746656	236.725
eqtl-a-ENSG00000063854	HAGH	rs238678	16	1872722	G	A	-0.504094	0.0164387	0.856514	1.00E-200	28703	TRUE	reported	igd	0.031722	940.281
eqtl-a-ENSG00000063854	HAGH	rs2815304	16	1990176	A	G	-0.198687	0.0168187	0.14504	3.32E-32	19095	TRUE	reported	igd	0.00725558	139.543
eqtl-a-ENSG00000063854	HAGH	rs9944715	18	43831259	G	A	0.0845295	0.0135649	0.740866	4.62E-10	31355	TRUE	reported	igd	0.00123691	38.829
eqtl-a-ENSG00000063854	HAGH	rs6084653	20	4157072	G	C	-0.135575	0.0123001	0.36636	2.98E-28	31355	TRUE	reported	igd	0.00385972	121.483
eqtl-a-ENSG00000064012	CASP8	rs35627330	2	201643601	A	G	0.255225	0.0457655	0.0171703	2.45E-08	2912	TRUE	reported	igd	0.0105673	31.0793
eqtl-a-ENSG00000064012	CASP8	rs7560328	2	202164837	C	A	0.312158	0.0118923	0.605761	7.35E-152	31350	TRUE	reported	igd	0.0215049	688.953
eqtl-a-ENSG00000064012	CASP8	rs10931931	2	201994540	T	C	-0.151674	0.017017	0.14173	4.96E-19	31355	TRUE	reported	igd	0.00252726	79.4381
eqtl-a-ENSG00000064012	CASP8	rs55793580	9	127009395	T	C	-0.0999981	0.0158282	0.169838	2.65E-10	31355	TRUE	reported	igd	0.00127134	39.911
eqtl-a-ENSG00000064042	LIMCH1	rs6447061	4	41363729	G	A	0.17481	0.0120957	0.393167	2.43E-47	30549	TRUE	reported	igd	0.0067907	208.854
eqtl-a-ENSG00000064042	LIMCH1	rs1869286	4	41373402	A	G	-0.137283	0.0142716	0.222124	6.62E-22	30551	TRUE	reported	igd	0.0030196	92.5251
eqtl-a-ENSG00000064042	LIMCH1	rs4861123	4	41642833	G	A	0.10147	0.012005	0.42619	2.86E-17	30551	TRUE	reported	igd	0.00233298	71.4369
eqtl-a-ENSG00000064201	TSPAN32	rs11022291	11	2345621	C	T	-0.286434	0.0158329	0.834505	3.75E-73	30720	TRUE	reported	igd	0.0105416	327.265
eqtl-a-ENSG00000064201	TSPAN32	rs10765907	11	2306683	C	T	0.407269	0.0114432	0.54197	1.00E-200	25437	TRUE	reported	igd	0.0474347	1266.58
eqtl-a-ENSG00000064201	TSPAN32	rs72845802	11	2427645	T	C	0.230134	0.0295294	0.0422334	6.53E-15	21977	TRUE	reported	igd	0.00275604	60.7313
eqtl-a-ENSG00000064201	TSPAN32	rs77926599	11	2271304	T	C	-0.153691	0.019445	0.104113	2.70E-15	30276	TRUE	reported	igd	0.00205915	62.4672
eqtl-a-ENSG00000064225	ST3GAL6	rs1440152	3	98489915	G	C	0.359434	0.0115808	0.44757	1.00E-200	31558	TRUE	reported	igd	0.0296206	963.238
eqtl-a-ENSG00000064225	ST3GAL6	rs13071075	3	98585142	G	A	-0.257726	0.0123874	0.33869	3.87E-96	27820	TRUE	reported	igd	0.0153212	432.838
eqtl-a-ENSG00000064225	ST3GAL6	rs1851817	3	98818848	C	A	-0.092759	0.0127324	0.679745	3.21E-13	26892	TRUE	reported	igd	0.00196976	53.0712
eqtl-a-ENSG00000064225	ST3GAL6	rs56330463	5	148200011	C	T	0.145815	0.0120047	0.582097	5.98E-34	31569	TRUE	reported	igd	0.00465175	147.528
eqtl-a-ENSG00000064419	TNPO3	rs2402941	7	128563014	G	A	-0.505162	0.0156718	0.840088	1.00E-200	31141	TRUE	reported	igd	0.0322877	1038.95
eqtl-a-ENSG00000064419	TNPO3	rs13244090	7	128725297	G	A	-0.377495	0.0122826	0.327017	1.00E-200	31355	TRUE	reported	igd	0.0292445	944.526
eqtl-a-ENSG00000064419	TNPO3	rs6946734	7	128823846	C	T	0.19326	0.0200827	0.0965865	6.38E-22	29616	TRUE	reported	igd	0.00311715	92.5999
eqtl-a-ENSG00000064490	RFXANK	rs113564583	19	19545642	G	A	-0.341694	0.0242888	0.0632105	5.96E-45	28473	TRUE	reported	igd	0.00690273	197.894
eqtl-a-ENSG00000064490	RFXANK	rs11671119	19	19286077	T	C	1.03439	0.0314839	0.0343798	1.00E-200	31355	TRUE	reported	igd	0.0332802	1079.35
eqtl-a-ENSG00000064490	RFXANK	rs79003009	19	19303284	T	C	-0.220395	0.0309931	0.0382052	1.15E-12	27284	TRUE	reported	igd	0.00184995	50.564
eqtl-a-ENSG00000064547	LPAR2	rs4654899	1	21410231	A	C	-0.0887122	0.0120219	0.42356	1.59E-13	31684	TRUE	reported	igd	0.00171567	54.4494
eqtl-a-ENSG00000064547	LPAR2	rs10187424	2	85794297	C	T	-0.087102	0.0120333	0.420816	4.54E-13	31684	TRUE	reported	igd	0.00165093	52.3913
eqtl-a-ENSG00000064547	LPAR2	rs6866344	5	178121599	G	T	0.0780263	0.0130549	0.293416	2.28E-09	31684	TRUE	reported	igd	0.00112617	35.7197
eqtl-a-ENSG00000064547	LPAR2	rs149007767	7	50370254	T	C	0.121012	0.0166505	0.149708	3.66E-13	30077	TRUE	reported	igd	0.0017531	52.817
eqtl-a-ENSG00000064547	LPAR2	rs72999016	19	19350103	A	G	-0.598327	0.0169487	0.130285	1.00E-200	31141	TRUE	reported	igd	0.0384796	1246.17
eqtl-a-ENSG00000064547	LPAR2	rs17751021	19	19391045	A	G	0.349845	0.031858	0.035895	4.70E-28	28588	TRUE	reported	igd	0.00420051	120.582
eqtl-a-ENSG00000064547	LPAR2	rs56408111	19	19793545	C	T	0.280391	0.0221722	0.0772107	1.18E-36	31684	TRUE	reported	igd	0.00502208	159.913
eqtl-a-ENSG00000064547	LPAR2	rs74182633	19	19406707	C	A	0.416073	0.0389691	0.0237013	1.30E-26	25749	TRUE	reported	igd	0.00440778	113.989
eqtl-a-ENSG00000064547	LPAR2	rs117131852	19	19499589	T	C	0.457529	0.0392884	0.023272	2.42E-31	24433	TRUE	reported	igd	0.00551986	135.604
eqtl-a-ENSG00000064547	LPAR2	rs10415813	19	19689231	G	A	0.622885	0.0332074	0.967609	1.68E-78	25559	TRUE	reported	igd	0.0135789	351.813
eqtl-a-ENSG00000064601	CTSA	rs61812598	1	154420087	A	G	0.0697908	0.012309	0.370648	1.43E-08	31484	TRUE	reported	igd	0.00102004	32.1457
eqtl-a-ENSG00000064601	CTSA	rs826415	1	118153977	G	T	0.083945	0.0128667	0.308498	6.84E-11	31569	TRUE	reported	igd	0.00134651	42.5626
eqtl-a-ENSG00000064601	CTSA	rs28498283	2	43360065	T	A	0.0922315	0.0136451	0.254318	1.39E-11	26953	TRUE	reported	igd	0.00169224	45.6849
eqtl-a-ENSG00000064601	CTSA	rs1354034	3	56849749	C	T	0.239878	0.0120828	0.618137	1.04E-87	31684	TRUE	reported	igd	0.0122867	394.111
eqtl-a-ENSG00000064601	CTSA	rs9399137	6	135419018	C	T	0.0805716	0.0134787	0.264393	2.26E-09	31569	TRUE	reported	igd	0.00113062	35.7306
eqtl-a-ENSG00000064601	CTSA	rs505404	11	243268	G	T	0.104612	0.0142933	0.222031	2.50E-13	31569	TRUE	reported	igd	0.00169395	53.5637
eqtl-a-ENSG00000064601	CTSA	rs11553699	12	122216910	G	A	0.146181	0.0190102	0.10963	1.48E-14	30031	TRUE	reported	igd	0.0019651	59.1261
eqtl-a-ENSG00000064601	CTSA	rs35979828	12	54685880	T	C	-0.306663	0.0255189	0.0571059	2.89E-33	29836	TRUE	reported	igd	0.00481683	144.401
eqtl-a-ENSG00000064601	CTSA	rs10512472	17	33884804	C	T	0.0857053	0.0155075	0.179037	3.26E-08	31684	TRUE	reported	igd	0.000963104	30.5425
eqtl-a-ENSG00000064601	CTSA	rs6017717	20	44603963	C	G	0.228323	0.0160228	0.162395	4.50E-46	31566	TRUE	reported	igd	0.00639173	203.046
eqtl-a-ENSG00000064607	SUGP2	rs12608822	19	19841752	T	C	-0.152252	0.0261391	0.0547144	5.72E-09	23513	TRUE	reported	igd	0.00144082	33.9241
eqtl-a-ENSG00000064607	SUGP2	rs78538967	19	19375822	C	T	-0.173597	0.0312781	0.0375386	2.85E-08	22963	TRUE	reported	igd	0.00133965	30.8011
eqtl-a-ENSG00000064607	SUGP2	rs2107263	19	19098258	A	G	-0.578094	0.0130018	0.757286	1.00E-200	26490	TRUE	reported	igd	0.0694463	1976.77
eqtl-a-ENSG00000064666	CNN2	rs35979828	12	54685880	T	C	0.150602	0.0256178	0.0571059	4.14E-09	29836	TRUE	reported	igd	0.001157	34.558
eqtl-a-ENSG00000064666	CNN2	rs11880562	19	1135485	G	A	0.168095	0.0239234	0.0660388	2.12E-12	23284	TRUE	reported	igd	0.00211586	49.3658
eqtl-a-ENSG00000064666	CNN2	rs116977028	19	1005834	A	T	-0.574884	0.0186127	0.107289	1.00E-200	20249	TRUE	reported	igd	0.044993	953.891
eqtl-a-ENSG00000064666	CNN2	rs12471	19	1086352	A	C	-0.149462	0.0119077	0.554179	3.90E-36	19278	TRUE	reported	igd	0.00810605	157.529
eqtl-a-ENSG00000064687	ABCA7	rs113337161	19	1055718	T	C	-0.637627	0.0220318	0.0744293	3.62E-184	20500	TRUE	reported	igd	0.0392544	837.512
eqtl-a-ENSG00000064687	ABCA7	rs150244663	19	1021639	T	C	-0.691631	0.0420869	0.0200239	1.10E-60	17396	TRUE	reported	igd	0.0152868	270.026
eqtl-a-ENSG00000064687	ABCA7	rs117875320	19	1258940	T	G	-0.319567	0.0418177	0.0205975	2.14E-14	10464	TRUE	reported	igd	0.00554995	58.3876
eqtl-a-ENSG00000064726	BTBD1	rs13379920	15	83756393	G	A	0.180837	0.0127721	0.310553	1.65E-45	31684	TRUE	reported	igd	0.0062874	200.458
eqtl-a-ENSG00000064726	BTBD1	rs17158873	15	84205754	C	T	0.133547	0.0182661	0.120222	2.65E-13	31684	TRUE	reported	igd	0.00168424	53.4502
eqtl-a-ENSG00000064726	BTBD1	rs4262914	15	84484897	A	G	-0.0726137	0.0119029	0.525161	1.06E-09	31684	TRUE	reported	igd	0.00117323	37.2138
eqtl-a-ENSG00000064763	FAR2	rs1375493	2	182323766	A	G	0.0668494	0.0119924	0.565077	2.48E-08	25531	TRUE	reported	igd	0.00121559	31.0705
eqtl-a-ENSG00000064763	FAR2	rs2594836	5	173205318	A	G	-0.085634	0.0137197	0.749651	4.33E-10	25531	TRUE	reported	igd	0.00152361	38.9555
eqtl-a-ENSG00000064763	FAR2	rs4727027	7	148869277	A	G	0.0751677	0.0123765	0.639097	1.25E-09	25147	TRUE	reported	igd	0.00146468	36.8835
eqtl-a-ENSG00000064763	FAR2	rs55793580	9	127009395	T	C	-0.199107	0.0157618	0.169838	1.40E-36	25531	TRUE	reported	igd	0.00621137	159.561
eqtl-a-ENSG00000064763	FAR2	rs3184504	12	111884608	C	T	0.0903395	0.0119216	0.542056	3.52E-14	22380	TRUE	reported	igd	0.00255925	57.4179
eqtl-a-ENSG00000064763	FAR2	rs3809188	12	29300802	A	G	-0.068848	0.0123143	0.630067	2.26E-08	25531	TRUE	reported	igd	0.00122282	31.2557
eqtl-a-ENSG00000064886	CHI3L2	rs1056825	1	111785930	C	T	0.226957	0.0127273	0.690086	3.96E-71	30935	TRUE	reported	igd	0.0101747	317.97
eqtl-a-ENSG00000064886	CHI3L2	rs76275224	1	111823994	T	C	0.90592	0.025941	0.0510606	1.00E-200	30491	TRUE	reported	igd	0.0384594	1219.49
eqtl-a-ENSG00000064886	CHI3L2	rs145439981	1	112112140	C	T	-0.299989	0.0465619	0.0165656	1.17E-10	23613	TRUE	reported	igd	0.00175483	41.5062
eqtl-a-ENSG00000064886	CHI3L2	rs1282332	1	111572204	G	A	-0.122135	0.0127874	0.313566	1.28E-21	30818	TRUE	reported	igd	0.0029514	91.2195
eqtl-a-ENSG00000064886	CHI3L2	rs41312686	1	111741188	T	C	0.829542	0.0170641	0.118171	1.00E-200	29328	TRUE	reported	igd	0.0745711	2363.09
eqtl-a-ENSG00000064886	CHI3L2	rs12404497	1	111842693	A	G	-0.0930258	0.0160273	0.164698	6.46E-09	24390	TRUE	reported	igd	0.00137935	33.6861
eqtl-a-ENSG00000065060	BLTP3A	rs9462085	6	35404437	A	G	-0.282385	0.0132329	0.732441	4.88E-101	25742	TRUE	reported	igd	0.0173826	455.344
eqtl-a-ENSG00000065060	BLTP3A	rs62398145	6	34156790	C	T	0.417782	0.0441205	0.0184218	2.83E-21	23644	TRUE	reported	igd	0.00377793	89.6565
eqtl-a-ENSG00000065060	BLTP3A	rs57916801	6	34695221	A	G	0.839704	0.0228607	0.0662577	1.00E-200	25750	TRUE	reported	igd	0.0497871	1349.09
eqtl-a-ENSG00000065060	BLTP3A	rs73405691	6	34468767	G	A	0.586265	0.0176206	0.120254	1.00E-200	26081	TRUE	reported	igd	0.0407164	1106.91
eqtl-a-ENSG00000065060	BLTP3A	rs78691829	6	34115617	A	G	0.381344	0.0333246	0.0326719	2.54E-30	22993	TRUE	reported	igd	0.00566294	130.938
eqtl-a-ENSG00000065060	BLTP3A	rs111314618	6	34966411	A	G	0.70735	0.0409873	0.0210951	9.81E-67	22559	TRUE	reported	igd	0.0130303	297.805
eqtl-a-ENSG00000065135	GNAI3	rs56018934	1	110060710	T	C	0.534405	0.0238268	0.0643955	2.07E-111	31684	TRUE	reported	igd	0.0156289	503.016
eqtl-a-ENSG00000065135	GNAI3	rs533212	1	109648870	G	C	0.0957114	0.0154077	0.181893	5.24E-10	30744	TRUE	reported	igd	0.00125356	38.5854
eqtl-a-ENSG00000065135	GNAI3	rs7536292	1	109894693	C	T	-0.454845	0.0149049	0.183115	1.00E-200	31684	TRUE	reported	igd	0.0285527	931.196
eqtl-a-ENSG00000065135	GNAI3	rs116468196	1	110155000	A	C	0.744047	0.0360265	0.0272338	9.25E-95	30044	TRUE	reported	igd	0.0139983	426.508
eqtl-a-ENSG00000065154	OAT	rs2176139	10	126149715	A	G	-0.0794675	0.0131048	0.710404	1.33E-09	26440	TRUE	reported	igd	0.00138884	36.7693
eqtl-a-ENSG00000065154	OAT	rs7070561	10	125755374	T	C	-0.120948	0.0207028	0.0906693	5.15E-09	31196	TRUE	reported	igd	0.00109286	34.128
eqtl-a-ENSG00000065154	OAT	rs9422943	10	126084645	A	G	-0.464256	0.0165711	0.142515	1.03E-172	31527	TRUE	reported	igd	0.0242913	784.847
eqtl-a-ENSG00000065154	OAT	rs2491159	10	126090562	C	T	0.159568	0.0118487	0.470275	2.45E-41	31528	TRUE	reported	igd	0.00571956	181.352
eqtl-a-ENSG00000065268	WDR18	rs11085231	19	976709	T	A	-0.49275	0.0112058	0.543461	1.00E-200	19007	TRUE	reported	igd	0.0923375	1933.4
eqtl-a-ENSG00000065268	WDR18	rs116649696	19	1100217	C	A	0.281388	0.026658	0.0521788	4.80E-26	20129	TRUE	reported	igd	0.00550474	111.407
eqtl-a-ENSG00000065268	WDR18	rs75707890	19	1064054	G	A	-0.213037	0.0329136	0.0337409	9.63E-11	17997	TRUE	reported	igd	0.00232247	41.8901
eqtl-a-ENSG00000065308	TRAM2	rs9474227	6	52340176	C	T	-0.362408	0.0217403	0.079882	2.17E-62	31683	TRUE	reported	igd	0.00869452	277.867
eqtl-a-ENSG00000065308	TRAM2	rs9463800	6	52450963	G	C	0.33829	0.0125644	0.691234	1.13E-159	30902	TRUE	reported	igd	0.0229212	724.881
eqtl-a-ENSG00000065308	TRAM2	rs143579024	6	52393749	T	C	0.285681	0.0287394	0.0445768	2.78E-23	2434	TRUE	reported	igd	0.0390126	98.7303
eqtl-a-ENSG00000065457	ADAT1	rs28571860	16	75584457	T	G	0.677415	0.0215468	0.0772782	1.00E-200	28471	TRUE	reported	igd	0.0335521	988.356
eqtl-a-ENSG00000065457	ADAT1	rs2738805	16	75530411	G	A	0.608618	0.0115229	0.334958	1.00E-200	27751	TRUE	reported	igd	0.0913453	2789.55
eqtl-a-ENSG00000065457	ADAT1	rs77276355	16	75262638	A	G	0.14332	0.016338	0.156469	1.76E-18	31355	TRUE	reported	igd	0.00244819	76.9464
eqtl-a-ENSG00000065491	TBC1D22B	rs17534202	1	203281175	C	G	-0.0689125	0.0119203	0.535966	7.43E-09	30362	TRUE	reported	igd	0.00109955	33.419
eqtl-a-ENSG00000065491	TBC1D22B	rs1354034	3	56849749	C	T	-0.0888852	0.0122275	0.618137	3.62E-13	31470	TRUE	reported	igd	0.00167632	52.8392
eqtl-a-ENSG00000065491	TBC1D22B	rs195413	6	37302075	G	A	-0.214719	0.0166694	0.147864	5.76E-38	31470	TRUE	reported	igd	0.0052447	165.91
eqtl-a-ENSG00000065491	TBC1D22B	rs4895441	6	135426573	G	A	-0.0825875	0.013327	0.273956	5.76E-10	31086	TRUE	reported	igd	0.00123385	38.4004
eqtl-a-ENSG00000065491	TBC1D22B	rs9349036	6	37295170	T	C	-0.11288	0.0144999	0.786769	6.98E-15	25524	TRUE	reported	igd	0.00236878	60.5996
eqtl-a-ENSG00000065491	TBC1D22B	rs668887	6	139835780	A	G	-0.257975	0.0319561	0.964189	6.88E-16	31026	TRUE	reported	igd	0.00209609	65.1658
eqtl-a-ENSG00000065534	MYLK	rs826415	1	118153977	G	T	-0.072113	0.0128718	0.308498	2.11E-08	31569	TRUE	reported	igd	0.000993244	31.3849
eqtl-a-ENSG00000065534	MYLK	rs1354034	3	56849749	C	T	0.128417	0.0122026	0.618137	6.71E-26	31684	TRUE	reported	igd	0.00348325	110.742
eqtl-a-ENSG00000065534	MYLK	rs56193997	3	123417546	C	T	-0.241047	0.0205966	0.0909761	1.23E-31	28801	TRUE	reported	igd	0.00473309	136.956
eqtl-a-ENSG00000065534	MYLK	rs9399137	6	135419018	C	T	0.0830559	0.0134776	0.264393	7.17E-10	31569	TRUE	reported	igd	0.00120152	37.9742
eqtl-a-ENSG00000065534	MYLK	rs10984466	9	100707992	G	A	0.106413	0.0123914	0.356829	8.88E-18	31567	TRUE	reported	igd	0.00233078	73.7431
eqtl-a-ENSG00000065534	MYLK	rs10761741	10	65066186	T	G	-0.0809506	0.0120364	0.420816	1.75E-11	31684	TRUE	reported	igd	0.00142557	45.2293
eqtl-a-ENSG00000065534	MYLK	rs11602954	11	202856	A	G	0.0883667	0.0145488	0.211758	1.25E-09	26110	TRUE	reported	igd	0.00141092	36.8884
eqtl-a-ENSG00000065534	MYLK	rs10506328	12	54687232	C	A	0.0747926	0.0125544	0.660666	2.56E-09	31185	TRUE	reported	igd	0.0011368	35.4893
eqtl-a-ENSG00000065534	MYLK	rs11553699	12	122216910	G	A	0.218382	0.0189611	0.10963	1.08E-30	30031	TRUE	reported	igd	0.00439767	132.641
eqtl-a-ENSG00000065534	MYLK	rs11696739	20	1600925	A	G	-0.0945871	0.0123335	0.365478	1.73E-14	31684	TRUE	reported	igd	0.00185287	58.8117
eqtl-a-ENSG00000065534	MYLK	rs13042885	20	1924707	T	C	-0.103119	0.0131666	0.284247	4.80E-15	31569	TRUE	reported	igd	0.00193922	61.3342
eqtl-a-ENSG00000065613	SLK	rs360017	5	173207353	G	A	-0.101735	0.0146907	0.793972	4.36E-12	31529	TRUE	reported	igd	0.00151875	47.9544
eqtl-a-ENSG00000065613	SLK	rs149007767	7	50370254	T	C	0.130132	0.0166456	0.149708	5.38E-15	30037	TRUE	reported	igd	0.00203063	61.114
eqtl-a-ENSG00000065613	SLK	rs56388170	7	28724374	T	G	0.0799413	0.0131101	0.289189	1.08E-09	31315	TRUE	reported	igd	0.00118594	37.1794
eqtl-a-ENSG00000065613	SLK	rs10883952	10	105723183	T	C	-0.287742	0.0117083	0.546871	2.28E-133	28749	TRUE	reported	igd	0.0205763	603.933
eqtl-a-ENSG00000065613	SLK	rs590610	10	105998341	C	T	0.118554	0.012217	0.380676	2.90E-22	31526	TRUE	reported	igd	0.0029781	94.162
eqtl-a-ENSG00000065613	SLK	rs10883931	10	105623955	T	C	0.0761129	0.0120724	0.412655	2.89E-10	31230	TRUE	reported	igd	0.00127117	39.7467
eqtl-a-ENSG00000065618	COL17A1	rs2451258	6	159506600	T	C	-0.0739292	0.0127978	0.685013	7.62E-09	31684	TRUE	reported	igd	0.00105212	33.3683
eqtl-a-ENSG00000065618	COL17A1	rs7846314	8	61650831	T	A	-0.0850565	0.0155312	0.178349	4.34E-08	31569	TRUE	reported	igd	0.000949143	29.9901
eqtl-a-ENSG00000065618	COL17A1	rs13289095	9	131466489	T	G	0.152636	0.0183024	0.119513	7.45E-17	28587	TRUE	reported	igd	0.00242702	69.5453
eqtl-a-ENSG00000065618	COL17A1	rs10883958	10	105736284	A	G	-0.280453	0.0150872	0.813203	3.96E-77	31569	TRUE	reported	igd	0.0108272	345.522
eqtl-a-ENSG00000065665	SEC61A2	rs11257354	10	11883126	A	G	-0.196383	0.0322458	0.0352189	1.13E-09	28216	TRUE	reported	igd	0.00131279	37.0878
eqtl-a-ENSG00000065665	SEC61A2	rs12766360	10	12163741	T	A	0.370922	0.0117018	0.59219	1.00E-200	30902	TRUE	reported	igd	0.0314903	1004.69
eqtl-a-ENSG00000065665	SEC61A2	rs150536510	10	12089892	C	A	0.378849	0.050354	0.0141142	5.33E-14	19316	TRUE	reported	igd	0.00292197	56.6004
eqtl-a-ENSG00000065665	SEC61A2	rs7897943	10	12239456	G	A	-0.249397	0.0139134	0.233385	7.52E-72	31482	TRUE	reported	igd	0.0101028	321.283
eqtl-a-ENSG00000065675	PRKCQ	rs2007252	10	6614332	C	T	0.091613	0.0121313	0.601334	4.29E-14	31231	TRUE	reported	igd	0.00182273	57.0258
eqtl-a-ENSG00000065675	PRKCQ	rs2255088	10	6625378	C	T	-0.232627	0.0128848	0.296415	7.28E-73	30902	TRUE	reported	igd	0.0104381	325.939
eqtl-a-ENSG00000065675	PRKCQ	rs658230	10	6508563	G	A	-0.0851247	0.0118821	0.49705	7.84E-13	31684	TRUE	reported	igd	0.00161727	51.3213
eqtl-a-ENSG00000065802	ASB1	rs79676909	2	239486566	T	C	0.222082	0.0298104	0.041421	9.36E-14	29619	TRUE	reported	igd	0.00187028	55.496
eqtl-a-ENSG00000065802	ASB1	rs4663301	2	239203162	T	A	-0.107303	0.019465	0.104136	3.53E-08	31019	TRUE	reported	igd	0.000978728	30.3869
eqtl-a-ENSG00000065802	ASB1	rs502349	2	239318389	T	C	0.510276	0.0111586	0.547112	1.00E-200	31468	TRUE	reported	igd	0.0623131	2091.04
eqtl-a-ENSG00000065809	FAM107B	rs78155027	10	14700275	A	C	-0.293652	0.0177657	0.125972	2.25E-61	30431	TRUE	reported	igd	0.00889822	273.195
eqtl-a-ENSG00000065809	FAM107B	rs7898971	10	14512746	G	A	0.234233	0.0173467	0.13424	1.50E-41	30935	TRUE	reported	igd	0.00585949	182.32
eqtl-a-ENSG00000065809	FAM107B	rs11259263	10	14719488	C	T	0.484419	0.0143283	0.199366	1.00E-200	30805	TRUE	reported	igd	0.0357774	1142.94
eqtl-a-ENSG00000065809	FAM107B	rs7092826	10	14553644	T	G	-0.369613	0.0121668	0.340655	1.00E-200	30935	TRUE	reported	igd	0.0289684	922.813
eqtl-a-ENSG00000065809	FAM107B	rs35979828	12	54685880	T	C	0.156716	0.0256152	0.0571059	9.48E-10	29087	TRUE	reported	igd	0.00128521	37.4284
eqtl-a-ENSG00000065882	TBC1D1	rs6531595	4	37894646	C	A	0.0880319	0.0147826	0.797161	2.60E-09	27305	TRUE	reported	igd	0.0012971	35.4606
eqtl-a-ENSG00000065882	TBC1D1	rs2261414	4	37841430	T	C	0.173039	0.0148197	0.199581	1.69E-31	31300	TRUE	reported	igd	0.00433688	136.327
eqtl-a-ENSG00000065882	TBC1D1	rs933819	4	38026106	T	C	-0.0997108	0.0118934	0.471418	5.13E-17	31299	TRUE	reported	igd	0.00224062	70.2821
eqtl-a-ENSG00000065882	TBC1D1	rs73236866	4	37983981	T	A	0.401515	0.0177835	0.123311	7.16E-113	30601	TRUE	reported	igd	0.0163855	509.731
eqtl-a-ENSG00000065978	YBX1	rs73660574	9	135860412	A	G	0.221346	0.0326865	0.0342189	1.27E-11	6419	TRUE	reported	igd	0.00709329	45.8428
eqtl-a-ENSG00000065978	YBX1	rs7213285	17	27206029	A	G	0.117489	0.0161856	0.160464	3.91E-13	6421	TRUE	reported	igd	0.00813926	52.6746
eqtl-a-ENSG00000065978	YBX1	rs6084653	20	4157072	G	C	-0.0851249	0.0123321	0.36636	5.10E-12	6421	TRUE	reported	igd	0.0073659	47.6326
eqtl-a-ENSG00000065989	PDE4A	rs10416139	19	10627322	T	C	-0.0977132	0.0138699	0.242111	1.85E-12	30745	TRUE	reported	igd	0.0016117	49.6285
eqtl-a-ENSG00000065989	PDE4A	rs147394556	19	10447203	T	C	0.52817	0.0529871	0.0126896	2.11E-23	3428	TRUE	reported	igd	0.0281681	99.301
eqtl-a-ENSG00000065989	PDE4A	rs77376335	19	10532458	C	T	-0.34701	0.0208894	0.0872306	5.73E-62	31568	TRUE	reported	igd	0.00866573	275.934
eqtl-a-ENSG00000066027	PPP2R5A	rs2970579	1	212097748	A	G	-0.171859	0.0122414	0.370129	8.97E-45	31355	TRUE	reported	igd	0.00624675	197.086
eqtl-a-ENSG00000066027	PPP2R5A	rs61829198	1	212889072	G	A	0.199128	0.0282359	0.0464309	1.76E-12	29143	TRUE	reported	igd	0.00170367	49.7315
eqtl-a-ENSG00000066027	PPP2R5A	rs146891838	1	212357282	T	C	1.02169	0.0426328	0.0190921	6.47E-127	28645	TRUE	reported	igd	0.0196553	574.275
eqtl-a-ENSG00000066027	PPP2R5A	rs588058	1	212602590	A	G	0.260623	0.0441128	0.981499	3.46E-09	23155	TRUE	reported	igd	0.00150521	34.9027
eqtl-a-ENSG00000066027	PPP2R5A	rs142218926	1	212442602	C	T	-0.636901	0.0467711	0.0162472	3.16E-42	27725	TRUE	reported	igd	0.00664389	185.42
eqtl-a-ENSG00000066027	PPP2R5A	rs10779571	1	212346089	A	G	0.749767	0.0165249	0.130149	1.00E-200	29693	TRUE	reported	igd	0.0648349	2058.48
eqtl-a-ENSG00000066027	PPP2R5A	rs183325637	1	212585781	T	C	-0.487821	0.0430538	0.0193109	9.26E-30	24986	TRUE	reported	igd	0.00511182	128.37
eqtl-a-ENSG00000066027	PPP2R5A	rs149110519	6	144385777	T	C	0.189583	0.0266099	0.0526158	1.05E-12	25735	TRUE	reported	igd	0.00196849	50.755
eqtl-a-ENSG00000066027	PPP2R5A	rs149007767	7	50370254	T	C	-0.097363	0.0166615	0.149708	5.10E-09	30077	TRUE	reported	igd	0.00113405	34.1453
eqtl-a-ENSG00000066027	PPP2R5A	rs3859192	17	38128648	T	C	-0.0713827	0.0119357	0.455547	2.22E-09	31684	TRUE	reported	igd	0.00112761	35.7654
eqtl-a-ENSG00000066084	DIP2B	rs13093110	3	188125120	T	C	-0.0734359	0.0118955	0.481579	6.68E-10	31355	TRUE	reported	igd	0.001214	38.1087
eqtl-a-ENSG00000066084	DIP2B	rs149110519	6	144385777	T	C	-0.159538	0.0266239	0.0526158	2.07E-09	25521	TRUE	reported	igd	0.001405	35.9047
eqtl-a-ENSG00000066084	DIP2B	rs149007767	7	50370254	T	C	0.0965817	0.0166618	0.149708	6.78E-09	29863	TRUE	reported	igd	0.00112389	33.5983
eqtl-a-ENSG00000066084	DIP2B	rs12582683	12	50954191	C	A	-0.349815	0.0122407	0.337168	1.25E-179	26678	TRUE	reported	igd	0.029704	816.642
eqtl-a-ENSG00000066084	DIP2B	rs9739363	12	50760443	T	C	0.291875	0.0124551	0.673794	1.91E-121	27100	TRUE	reported	igd	0.0198617	549.12
eqtl-a-ENSG00000066230	SLC9A3	rs114991474	5	974606	A	G	-0.279808	0.0484331	0.0152994	7.60E-09	4603	TRUE	reported	igd	0.00719875	33.3616
eqtl-a-ENSG00000066230	SLC9A3	rs140456511	5	972566	G	A	0.389476	0.0329592	0.0334053	3.20E-32	4574	TRUE	reported	igd	0.0296245	139.578
eqtl-a-ENSG00000066230	SLC9A3	rs74533118	5	365662	G	A	-0.366019	0.0341981	0.0310066	9.85E-27	5081	TRUE	reported	igd	0.0220481	114.507
eqtl-a-ENSG00000066230	SLC9A3	rs11750039	5	435631	A	G	-0.235799	0.0410499	0.0214319	9.22E-09	2022	TRUE	reported	igd	0.0160564	32.9632
eqtl-a-ENSG00000066230	SLC9A3	rs116314028	5	187612	T	C	0.621145	0.0191159	0.100241	1.00E-200	5262	TRUE	reported	igd	0.16712	1055.43
eqtl-a-ENSG00000066230	SLC9A3	rs77045859	5	502534	C	A	0.547211	0.0267695	0.050568	7.16E-93	5913	TRUE	reported	igd	0.0660034	417.717
eqtl-a-ENSG00000066294	CD84	rs115503831	1	160567590	T	C	0.789779	0.0487382	0.014861	4.69E-59	26507	TRUE	reported	igd	0.00980913	262.567
eqtl-a-ENSG00000066294	CD84	rs2050523	1	160471844	G	A	-0.7209	0.022383	0.92911	1.00E-200	31315	TRUE	reported	igd	0.0320633	1037.26
eqtl-a-ENSG00000066294	CD84	rs11265403	1	160414093	G	T	0.168412	0.0146038	0.207674	9.10E-31	31526	TRUE	reported	igd	0.00420066	132.98
eqtl-a-ENSG00000066336	SPI1	rs11570034	11	47375889	G	A	-1.09005	0.0311909	0.0347167	1.00E-200	27559	TRUE	reported	igd	0.0424366	1221.25
eqtl-a-ENSG00000066336	SPI1	rs72895725	11	47862640	G	A	0.203254	0.0348025	0.0300804	5.21E-09	21614	TRUE	reported	igd	0.00157557	34.1049
eqtl-a-ENSG00000066336	SPI1	rs72895718	11	47853793	T	C	0.282926	0.0271608	0.0501685	2.08E-25	25631	TRUE	reported	igd	0.00421561	108.499
eqtl-a-ENSG00000066379	POLR1H	rs9260500	6	29920713	C	T	0.0961328	0.0119445	0.553356	8.39E-16	7202	TRUE	reported	igd	0.00891385	64.757
eqtl-a-ENSG00000066379	POLR1H	rs6932091	6	29986501	T	C	0.694026	0.0231868	0.0663595	7.59E-197	4948	TRUE	reported	igd	0.153308	895.559
eqtl-a-ENSG00000066379	POLR1H	rs2246068	6	29944651	C	G	-0.162118	0.0119658	0.424016	8.08E-42	6784	TRUE	reported	igd	0.026345	183.506
eqtl-a-ENSG00000066379	POLR1H	rs9468618	6	29750776	T	C	0.216045	0.0216393	0.0818115	1.79E-23	13560	TRUE	reported	igd	0.00729729	99.6639
eqtl-a-ENSG00000066382	MPPED2	rs640245	11	30393360	T	C	0.0826918	0.0118952	0.477526	3.61E-12	31470	TRUE	reported	igd	0.00153327	48.323
eqtl-a-ENSG00000066382	MPPED2	rs3781852	11	30600383	T	G	0.268809	0.0133802	0.259923	9.03E-90	31340	TRUE	reported	igd	0.0127147	403.585
eqtl-a-ENSG00000066382	MPPED2	rs501477	11	30060779	G	A	-0.0767024	0.0120641	0.414518	2.04E-10	31352	TRUE	reported	igd	0.00128767	40.4204
eqtl-a-ENSG00000066583	ISOC1	rs10080172	5	128475248	T	G	-0.228648	0.0360042	0.0280345	2.14E-10	29099	TRUE	reported	igd	0.00138404	40.3273
eqtl-a-ENSG00000066583	ISOC1	rs2112699	5	128525698	C	T	-0.112453	0.0183273	0.119449	8.46E-10	30688	TRUE	reported	igd	0.00122531	37.6458
eqtl-a-ENSG00000066583	ISOC1	rs2577431	5	128280809	C	A	-0.386456	0.0131769	0.259788	4.51E-189	26444	TRUE	reported	igd	0.0315025	860.084
eqtl-a-ENSG00000066583	ISOC1	rs2526206	5	128278704	C	T	-0.39021	0.0128436	0.279913	1.00E-200	27602	TRUE	reported	igd	0.0323591	922.979
eqtl-a-ENSG00000066583	ISOC1	rs13181669	5	128107509	G	C	-0.373417	0.012123	0.344593	1.00E-200	31343	TRUE	reported	igd	0.0293816	948.725
eqtl-a-ENSG00000066583	ISOC1	rs141844349	5	128370594	C	A	0.261981	0.0235855	0.0677125	1.15E-28	30964	TRUE	reported	igd	0.00396886	123.373
eqtl-a-ENSG00000066583	ISOC1	rs115494457	5	127840356	C	T	0.318096	0.0358038	0.0282792	6.43E-19	28129	TRUE	reported	igd	0.00279825	78.9273
eqtl-a-ENSG00000066583	ISOC1	rs149007767	7	50370254	T	C	0.101361	0.0166598	0.149708	1.17E-09	29863	TRUE	reported	igd	0.00123803	37.0146
eqtl-a-ENSG00000066855	MTFR1	rs72664750	8	66429778	G	T	0.67349	0.0217017	0.0762194	1.00E-200	29452	TRUE	reported	igd	0.0316654	963.042
eqtl-a-ENSG00000066855	MTFR1	rs118107026	8	66797673	A	G	-0.294485	0.0331732	0.0331068	6.86E-19	29058	TRUE	reported	igd	0.00270464	78.7992
eqtl-a-ENSG00000066855	MTFR1	rs143568834	8	66839800	C	T	0.533108	0.0411466	0.0211231	2.17E-38	26497	TRUE	reported	igd	0.0062954	167.853
eqtl-a-ENSG00000066855	MTFR1	rs140146852	8	66560488	A	G	0.797266	0.0342748	0.0299366	1.11E-119	27155	TRUE	reported	igd	0.0195361	541.034
eqtl-a-ENSG00000066855	MTFR1	rs141623092	8	66546130	A	C	0.813618	0.0475897	0.0155659	1.58E-65	25440	TRUE	reported	igd	0.0113589	292.268
eqtl-a-ENSG00000066923	STAG3	rs4502545	3	28303030	A	G	0.0967466	0.0154844	0.179583	4.16E-10	31355	TRUE	reported	igd	0.00124347	39.0351
eqtl-a-ENSG00000066923	STAG3	rs72615157	7	99635967	A	G	-0.541529	0.0154524	0.163071	1.00E-200	31141	TRUE	reported	igd	0.037942	1228.07
eqtl-a-ENSG00000066923	STAG3	rs148654444	7	99781192	C	T	0.355353	0.0458295	0.0170859	8.93E-15	21717	TRUE	reported	igd	0.00276076	60.116
eqtl-a-ENSG00000066923	STAG3	rs80044214	7	99809032	T	C	-0.643115	0.0294514	0.0412024	1.04E-105	27566	TRUE	reported	igd	0.0170037	476.797
eqtl-a-ENSG00000066923	STAG3	rs138791019	7	99767773	A	G	-0.493707	0.0444061	0.018137	1.03E-28	27405	TRUE	reported	igd	0.00449024	123.601
eqtl-a-ENSG00000066926	FECH	rs17076724	5	173363667	T	G	0.0715608	0.0120869	0.409824	3.21E-09	31684	TRUE	reported	igd	0.0011051	35.0504
eqtl-a-ENSG00000066926	FECH	rs1800562	6	26093141	A	G	-0.15247	0.0272867	0.0499676	2.30E-08	29606	TRUE	reported	igd	0.00105349	31.2203
eqtl-a-ENSG00000066926	FECH	rs8073060	17	33875262	A	T	-0.0999605	0.0128911	0.305723	8.88E-15	31185	TRUE	reported	igd	0.0019244	60.1242
eqtl-a-ENSG00000066926	FECH	rs144606835	18	55330585	A	G	-0.303715	0.0431217	0.0193581	1.88E-12	19720	TRUE	reported	igd	0.00250924	49.6017
eqtl-a-ENSG00000066926	FECH	rs144609264	18	55401529	A	C	-0.42529	0.0432746	0.019154	8.55E-23	10087	TRUE	reported	igd	0.00948426	96.5646
eqtl-a-ENSG00000066926	FECH	rs1062010	18	55215573	C	A	0.846972	0.0153511	0.144543	1.00E-200	31683	TRUE	reported	igd	0.0876578	3043.91
eqtl-a-ENSG00000066926	FECH	rs35281475	18	55343687	T	C	-0.475723	0.0388507	0.023788	1.79E-34	30508	TRUE	reported	igd	0.00489066	149.928
eqtl-a-ENSG00000066926	FECH	rs12974711	19	11297258	C	T	0.149867	0.0244649	0.0629954	9.02E-10	31569	TRUE	reported	igd	0.00118727	37.523
eqtl-a-ENSG00000066926	FECH	rs6084653	20	4157072	G	C	0.117118	0.0123135	0.36636	1.88E-21	31569	TRUE	reported	igd	0.00285746	90.46
eqtl-a-ENSG00000066926	FECH	rs4820268	22	37469591	A	G	-0.0694563	0.0119193	0.53552	5.64E-09	31300	TRUE	reported	igd	0.00108369	33.9542
eqtl-a-ENSG00000067057	PFKP	rs6569648	6	130349119	T	C	-0.0835425	0.0141804	0.772526	3.83E-09	31300	TRUE	reported	igd	0.00110768	34.7065
eqtl-a-ENSG00000067057	PFKP	rs10794966	10	2933379	G	A	0.175031	0.0119168	0.565683	7.72E-49	31231	TRUE	reported	igd	0.00686017	215.716
eqtl-a-ENSG00000067057	PFKP	rs75961101	10	3135350	T	C	-0.446935	0.0120425	0.334304	1.00E-200	31355	TRUE	reported	igd	0.0420802	1377.3
eqtl-a-ENSG00000067057	PFKP	rs730141	10	3167109	T	C	-0.692085	0.0143561	0.179965	1.00E-200	31558	TRUE	reported	igd	0.0685924	2323.91
eqtl-a-ENSG00000067057	PFKP	rs58639902	10	3118666	G	A	-0.100696	0.0166273	0.150424	1.39E-09	31354	TRUE	reported	igd	0.00116837	36.6736
eqtl-a-ENSG00000067057	PFKP	rs56969892	10	3230735	G	A	-0.119876	0.0184416	0.1177	8.01E-11	28758	TRUE	reported	igd	0.00146714	42.251
eqtl-a-ENSG00000067057	PFKP	rs10736965	10	3100322	G	A	-0.938852	0.0225714	0.933661	1.00E-200	28470	TRUE	reported	igd	0.0572886	1730
eqtl-a-ENSG00000067057	PFKP	rs9315786	13	41347517	G	A	-0.0834227	0.0131994	0.282623	2.61E-10	31569	TRUE	reported	igd	0.00126372	39.9423
eqtl-a-ENSG00000067082	KLF6	rs55793580	9	127009395	T	C	-0.107843	0.0158246	0.169838	9.43E-12	31569	TRUE	reported	igd	0.00146899	46.4399
eqtl-a-ENSG00000067082	KLF6	rs78616463	10	3818682	C	T	0.227213	0.0408165	0.0216864	2.60E-08	24857	TRUE	reported	igd	0.0012451	30.9856
eqtl-a-ENSG00000067082	KLF6	rs11252145	10	3910816	T	C	-0.0904267	0.0118792	0.501283	2.69E-14	31568	TRUE	reported	igd	0.00183221	57.9417
eqtl-a-ENSG00000067082	KLF6	rs3184504	12	111884608	C	T	0.112702	0.0119081	0.542056	2.96E-21	28418	TRUE	reported	igd	0.00314209	89.5669
eqtl-a-ENSG00000067141	NEO1	rs74928164	15	72561112	C	T	-0.295977	0.0529438	0.0127727	2.27E-08	6612	TRUE	reported	igd	0.00470441	31.2431
eqtl-a-ENSG00000067141	NEO1	rs2415214	15	73236667	C	T	0.577949	0.0189396	0.103314	1.00E-200	31567	TRUE	reported	igd	0.0286535	931.129
eqtl-a-ENSG00000067141	NEO1	rs28462360	15	73365051	G	A	0.363718	0.0213299	0.083212	3.38E-65	31183	TRUE	reported	igd	0.00923854	290.753
eqtl-a-ENSG00000067141	NEO1	rs145578343	15	73453239	T	C	-0.412761	0.0477473	0.0157026	5.39E-18	18767	TRUE	reported	igd	0.00396624	74.7228
eqtl-a-ENSG00000067167	TRAM1	rs34270993	8	71645268	C	G	0.305876	0.0116222	0.495772	1.18E-152	31565	TRUE	reported	igd	0.0214724	692.607
eqtl-a-ENSG00000067167	TRAM1	rs268590	8	71464172	C	T	0.15306	0.015037	0.807372	2.46E-24	30902	TRUE	reported	igd	0.00334165	103.603
eqtl-a-ENSG00000067167	TRAM1	rs13255619	8	71666446	C	T	0.235703	0.0117371	0.501889	1.06E-89	27307	TRUE	reported	igd	0.0145535	403.252
eqtl-a-ENSG00000067182	TNFRSF1A	rs1354034	3	56849749	C	T	-0.0679263	0.012237	0.618137	2.84E-08	31684	TRUE	reported	igd	0.000971547	30.8105
eqtl-a-ENSG00000067182	TNFRSF1A	rs149110519	6	144385777	T	C	-0.238111	0.0265823	0.0526158	3.32E-19	25735	TRUE	reported	igd	0.00310812	80.2306
eqtl-a-ENSG00000067182	TNFRSF1A	rs56388170	7	28724374	T	G	0.0847115	0.013108	0.289189	1.03E-10	31355	TRUE	reported	igd	0.00133023	41.7623
eqtl-a-ENSG00000067182	TNFRSF1A	rs1800692	12	6442346	G	A	-0.37004	0.0118546	0.619212	1.00E-200	31075	TRUE	reported	igd	0.0304021	974.306
eqtl-a-ENSG00000067182	TNFRSF1A	rs8078723	17	38166879	C	T	0.0711444	0.0122477	0.379928	6.30E-09	31684	TRUE	reported	igd	0.00106383	33.74
eqtl-a-ENSG00000067365	METTL22	rs1354034	3	56849749	C	T	0.124663	0.0122053	0.618137	1.72E-24	25690	TRUE	reported	igd	0.0040444	104.314
eqtl-a-ENSG00000067365	METTL22	rs6592965	7	50427982	A	G	0.0793485	0.0119459	0.449532	3.09E-11	25690	TRUE	reported	igd	0.00171447	44.117
eqtl-a-ENSG00000067365	METTL22	rs34951641	16	8690917	G	A	-0.211835	0.0251594	0.0591844	3.77E-17	25245	TRUE	reported	igd	0.00280028	70.886
eqtl-a-ENSG00000067365	METTL22	rs2302607	16	8729124	A	G	-0.315021	0.013336	0.258341	2.30E-123	25306	TRUE	reported	igd	0.0215741	557.948
eqtl-a-ENSG00000067365	METTL22	rs1060541	16	8739977	G	A	-0.587929	0.050277	0.0140773	1.37E-31	5896	TRUE	reported	igd	0.0226671	136.698
eqtl-a-ENSG00000067365	METTL22	rs8059762	16	8820312	C	A	-0.0882343	0.0144853	0.785689	1.12E-09	24908	TRUE	reported	igd	0.00148742	37.1009
eqtl-a-ENSG00000067365	METTL22	rs36090319	16	8462582	C	G	-0.081159	0.0120205	0.424943	1.46E-11	24908	TRUE	reported	igd	0.00182682	45.582
eqtl-a-ENSG00000067836	ROGDI	rs3896594	2	8762414	G	T	0.135345	0.0122274	0.377086	1.78E-28	31569	TRUE	reported	igd	0.0038661	122.515
eqtl-a-ENSG00000067836	ROGDI	rs4895441	6	135426573	G	A	-0.167854	0.0132701	0.273956	1.13E-36	31300	TRUE	reported	igd	0.00508576	159.988
eqtl-a-ENSG00000067836	ROGDI	rs6592965	7	50427982	A	G	-0.115291	0.0119252	0.449532	4.12E-22	31684	TRUE	reported	igd	0.00294131	93.4614
eqtl-a-ENSG00000067836	ROGDI	rs12923343	16	4259996	C	T	0.145774	0.0253054	0.941375	8.38E-09	26235	TRUE	reported	igd	0.00126329	33.1819
eqtl-a-ENSG00000067836	ROGDI	rs34860010	16	4482400	G	A	-0.219654	0.0300028	0.0408736	2.46E-13	26617	TRUE	reported	igd	0.00200966	53.5947
eqtl-a-ENSG00000067836	ROGDI	rs58729822	16	4816102	C	T	0.689669	0.0121863	0.264237	1.00E-200	28588	TRUE	reported	igd	0.100748	3202.63
eqtl-a-ENSG00000067836	ROGDI	rs11645084	16	4498322	A	G	0.252349	0.0328198	0.0338983	1.49E-14	17937	TRUE	reported	igd	0.00328513	59.113
eqtl-a-ENSG00000067836	ROGDI	rs117837409	16	4631802	G	A	0.401666	0.0344077	0.0305694	1.74E-31	20319	TRUE	reported	igd	0.00666214	136.262
eqtl-a-ENSG00000067836	ROGDI	rs872297	16	4965785	A	T	-0.325037	0.013008	0.722535	8.38E-138	31554	TRUE	reported	igd	0.0194035	624.334
eqtl-a-ENSG00000067836	ROGDI	rs8073060	17	33875262	A	T	0.100683	0.0128907	0.305723	5.70E-15	31185	TRUE	reported	igd	0.00195238	61.0002
eqtl-a-ENSG00000067836	ROGDI	rs9944715	18	43831259	G	A	0.115404	0.0135488	0.740866	1.63E-17	31569	TRUE	reported	igd	0.00229289	72.5458
eqtl-a-ENSG00000067836	ROGDI	rs2905424	19	19473445	C	T	0.0795565	0.0128154	0.686812	5.37E-10	31683	TRUE	reported	igd	0.00121488	38.5354
eqtl-a-ENSG00000068024	HDAC4	rs925738	2	240241255	T	C	-0.250436	0.0119123	0.410854	4.01E-98	31683	TRUE	reported	igd	0.0137581	441.952
eqtl-a-ENSG00000068024	HDAC4	rs79040455	2	239970530	C	T	-0.782687	0.0320312	0.034301	7.23E-132	25847	TRUE	reported	igd	0.0225788	597.03
eqtl-a-ENSG00000068024	HDAC4	rs1354034	3	56849749	C	T	-0.0680961	0.0122369	0.618137	2.62E-08	31684	TRUE	reported	igd	0.000976422	30.9652
eqtl-a-ENSG00000068024	HDAC4	rs7911264	10	94436851	C	T	-0.0727594	0.0118933	0.515223	9.50E-10	31684	TRUE	reported	igd	0.00117983	37.4236
eqtl-a-ENSG00000068028	RASSF1	rs11914549	3	50408855	A	G	0.28149	0.0374331	0.0258472	5.49E-14	27650	TRUE	reported	igd	0.00204095	56.5435
eqtl-a-ENSG00000068028	RASSF1	rs2071203	3	50311900	T	C	-0.340582	0.0279159	0.0472099	3.09E-34	5878	TRUE	reported	igd	0.0246973	148.796
eqtl-a-ENSG00000068028	RASSF1	rs34691305	3	50015625	A	G	-0.243838	0.0334272	0.0326491	2.99E-13	28215	TRUE	reported	igd	0.00188237	53.2074
eqtl-a-ENSG00000068079	IFI35	rs7950726	11	5225447	A	C	0.110504	0.0176225	0.130877	3.60E-10	31684	TRUE	reported	igd	0.00123949	39.3182
eqtl-a-ENSG00000068079	IFI35	rs138923296	17	41397048	G	A	-0.253942	0.0333924	0.0327085	2.85E-14	29136	TRUE	reported	igd	0.00198099	57.8288
eqtl-a-ENSG00000068079	IFI35	rs77106873	17	41624590	T	C	-0.929523	0.0521048	0.0129271	3.48E-71	24917	TRUE	reported	igd	0.0126112	318.222
eqtl-a-ENSG00000068097	HEATR6	rs149054239	17	58417413	A	G	-0.329183	0.0452778	0.0175215	3.58E-13	22368	TRUE	reported	igd	0.0023575	52.8525
eqtl-a-ENSG00000068097	HEATR6	rs345168	17	58210784	T	C	1.30914	0.0255683	0.0480023	1.00E-200	31355	TRUE	reported	igd	0.0771593	2621.45
eqtl-a-ENSG00000068097	HEATR6	rs72843518	17	58209410	T	C	0.848546	0.0494771	0.0143819	6.26E-66	11611	TRUE	reported	igd	0.0247063	294.081
eqtl-a-ENSG00000068097	HEATR6	rs77913816	17	57788608	A	G	0.84006	0.0251894	0.0547477	1.00E-200	30656	TRUE	reported	igd	0.03501	1112.13
eqtl-a-ENSG00000068097	HEATR6	rs12051896	17	57207791	G	A	-0.0884392	0.0123246	0.63282	7.19E-13	31562	TRUE	reported	igd	0.00162881	51.4892
eqtl-a-ENSG00000068097	HEATR6	rs117213633	17	58470653	A	C	-0.212168	0.0293764	0.042722	5.11E-13	26317	TRUE	reported	igd	0.00197818	52.159
eqtl-a-ENSG00000068305	MEF2A	rs149110519	6	144385777	T	C	0.166986	0.0266207	0.0526158	3.55E-10	25735	TRUE	reported	igd	0.00152663	39.3448
eqtl-a-ENSG00000068305	MEF2A	rs149007767	7	50370254	T	C	0.127656	0.016647	0.149708	1.74E-14	30077	TRUE	reported	igd	0.00195132	58.8006
eqtl-a-ENSG00000068305	MEF2A	rs10083668	15	100004180	C	T	-0.122077	0.0188783	0.111543	1.00E-10	30935	TRUE	reported	igd	0.00134991	41.8132
eqtl-a-ENSG00000068305	MEF2A	rs8026614	15	100051136	T	C	-0.227418	0.0117569	0.481468	2.32E-83	31300	TRUE	reported	igd	0.011813	374.142
eqtl-a-ENSG00000068305	MEF2A	rs78547437	15	100186866	C	T	0.249883	0.016052	0.161115	1.22E-54	31345	TRUE	reported	igd	0.00767189	242.319
eqtl-a-ENSG00000068615	REEP1	rs114534559	2	86382938	T	C	1.12505	0.0369358	0.0249883	1.00E-200	28586	TRUE	reported	igd	0.0314357	927.723
eqtl-a-ENSG00000068615	REEP1	rs56309153	2	85983820	G	A	0.0691045	0.011891	0.49153	6.19E-09	20187	TRUE	reported	igd	0.00167024	33.7701
eqtl-a-ENSG00000068615	REEP1	rs192892473	2	87100752	T	C	0.238356	0.025455	0.0576559	7.71E-21	23564	TRUE	reported	igd	0.00370718	87.6737
eqtl-a-ENSG00000068615	REEP1	rs2033770	2	86167829	T	C	-0.395599	0.0130267	0.732497	1.00E-200	31684	TRUE	reported	igd	0.028284	922.177
eqtl-a-ENSG00000068615	REEP1	rs1354034	3	56849749	C	T	-0.0978702	0.0122226	0.618137	1.17E-15	31684	TRUE	reported	igd	0.00201956	64.113
eqtl-a-ENSG00000068745	IP6K2	rs11710798	3	48570686	C	A	-0.289924	0.0197585	0.0992174	9.52E-49	28458	TRUE	reported	igd	0.00750901	215.293
eqtl-a-ENSG00000068745	IP6K2	rs72929172	3	48731961	G	A	0.571244	0.0210619	0.082745	5.40E-162	28587	TRUE	reported	igd	0.0250868	735.56
eqtl-a-ENSG00000068745	IP6K2	rs34008503	3	48382538	A	G	-0.0678666	0.01243	0.354352	4.76E-08	31560	TRUE	reported	igd	0.000943676	29.8087
eqtl-a-ENSG00000068784	SRBD1	rs80089451	2	45899902	T	C	-0.160626	0.0265528	0.052912	1.45E-09	28255	TRUE	reported	igd	0.00129346	36.5915
eqtl-a-ENSG00000068784	SRBD1	rs7566461	2	45662988	G	A	0.263195	0.0415252	0.0209226	2.33E-10	25149	TRUE	reported	igd	0.00159484	40.1696
eqtl-a-ENSG00000068784	SRBD1	rs6717619	2	45571350	C	T	-0.388077	0.0117059	0.600818	1.00E-200	31231	TRUE	reported	igd	0.0339954	1099
eqtl-a-ENSG00000068784	SRBD1	rs3184504	12	111884608	C	T	-0.0986472	0.0119169	0.542056	1.25E-16	28418	TRUE	reported	igd	0.00240549	68.5192
eqtl-a-ENSG00000068796	KIF2A	rs1354034	3	56849749	C	T	0.168992	0.0121675	0.618137	7.41E-44	31684	TRUE	reported	igd	0.00605137	192.887
eqtl-a-ENSG00000068796	KIF2A	rs247264	5	61694379	C	T	-0.189272	0.0118174	0.470456	9.82E-58	31679	TRUE	reported	igd	0.00803258	256.508
eqtl-a-ENSG00000068796	KIF2A	rs10876550	12	54712308	A	G	0.0761489	0.0120844	0.590064	2.95E-10	31684	TRUE	reported	igd	0.00125168	39.7054
eqtl-a-ENSG00000068796	KIF2A	rs16971217	17	33944055	G	C	0.095824	0.0155632	0.177288	7.41E-10	31185	TRUE	reported	igd	0.00121416	37.9073
eqtl-a-ENSG00000068878	PSME4	rs77215245	2	54119870	C	T	0.18353	0.0251853	0.0591338	3.17E-13	31236	TRUE	reported	igd	0.00169718	53.0997
eqtl-a-ENSG00000068878	PSME4	rs2293360	2	54196772	G	T	-0.539868	0.0201807	0.0910772	1.18E-157	31569	TRUE	reported	igd	0.022167	715.608
eqtl-a-ENSG00000068878	PSME4	rs1354034	3	56849749	C	T	-0.0679227	0.012237	0.618137	2.85E-08	31684	TRUE	reported	igd	0.000971444	30.8072
eqtl-a-ENSG00000068971	PPP2R5B	rs7606173	2	60725451	C	G	-0.146603	0.0121226	0.393094	1.14E-33	31355	TRUE	reported	igd	0.00464265	146.24
eqtl-a-ENSG00000068971	PPP2R5B	rs1354034	3	56849749	C	T	-0.0733951	0.0122348	0.618137	1.99E-09	31470	TRUE	reported	igd	0.00114221	35.9843
eqtl-a-ENSG00000068971	PPP2R5B	rs4895441	6	135426573	G	A	-0.103085	0.0133169	0.273956	9.86E-15	31086	TRUE	reported	igd	0.0019239	59.9179
eqtl-a-ENSG00000068971	PPP2R5B	rs6592965	7	50427982	A	G	-0.373814	0.0115435	0.449532	1.00E-200	31470	TRUE	reported	igd	0.032248	1048.6
eqtl-a-ENSG00000068971	PPP2R5B	rs58717149	11	64781891	G	T	-0.206129	0.0297346	0.0416649	4.14E-12	28166	TRUE	reported	igd	0.00170329	48.0533
eqtl-a-ENSG00000068971	PPP2R5B	rs3782123	11	205198	A	C	-0.0736312	0.0131201	0.711357	2.00E-08	31470	TRUE	reported	igd	0.000999812	31.4936
eqtl-a-ENSG00000068971	PPP2R5B	rs79755767	12	54698408	A	G	-0.147575	0.0200039	0.0977363	1.61E-13	30530	TRUE	reported	igd	0.00177949	54.4212
eqtl-a-ENSG00000068971	PPP2R5B	rs35033748	17	27179590	C	T	0.0902366	0.0144503	0.215702	4.25E-10	27110	TRUE	reported	igd	0.00143634	38.9924
eqtl-a-ENSG00000068971	PPP2R5B	rs8073060	17	33875262	A	T	0.0821887	0.0129	0.305723	1.88E-10	30971	TRUE	reported	igd	0.00130894	40.5898
eqtl-a-ENSG00000068971	PPP2R5B	rs2905424	19	19473445	C	T	0.0968715	0.0128069	0.686812	3.90E-14	31469	TRUE	reported	igd	0.00181481	57.2106
eqtl-a-ENSG00000068971	PPP2R5B	rs6014993	20	55991637	G	A	0.0864703	0.0118835	0.490224	3.43E-13	26118	TRUE	reported	igd	0.00202314	52.9434
eqtl-a-ENSG00000069020	MAST4	rs10471698	5	66500000	G	A	-0.37946	0.0129598	0.273798	1.87E-188	14263	TRUE	reported	igd	0.0566989	857.185
eqtl-a-ENSG00000069020	MAST4	rs9885568	5	66864214	A	G	0.0667896	0.0119067	0.47371	2.03E-08	14262	TRUE	reported	igd	0.00220139	31.4611
eqtl-a-ENSG00000069020	MAST4	rs152630	5	66354787	G	A	-0.104701	0.0161384	0.161777	8.71E-11	14263	TRUE	reported	igd	0.00294232	42.0843
eqtl-a-ENSG00000069188	SDK2	rs117431114	17	71778587	A	G	-0.25172	0.0314221	0.0370904	1.14E-15	29704	TRUE	reported	igd	0.00215582	64.1706
eqtl-a-ENSG00000069188	SDK2	rs11657442	17	71542216	C	A	-0.524934	0.0169825	0.132627	1.00E-200	31559	TRUE	reported	igd	0.0293853	955.385
eqtl-a-ENSG00000069188	SDK2	rs2661611	17	71708855	G	T	0.247742	0.0132455	0.269834	4.61E-78	31684	TRUE	reported	igd	0.0109208	349.812
eqtl-a-ENSG00000069188	SDK2	rs9893480	17	71780602	C	G	0.0779055	0.0140214	0.235024	2.76E-08	31183	TRUE	reported	igd	0.000989022	30.8692
eqtl-a-ENSG00000069275	NUCKS1	rs115521489	1	205719513	G	A	0.266962	0.029266	0.0429615	7.39E-20	29981	TRUE	reported	igd	0.00276772	83.2038
eqtl-a-ENSG00000069275	NUCKS1	rs1418653	1	205646278	A	C	-0.354361	0.0115251	0.492677	1.00E-200	31567	TRUE	reported	igd	0.0290773	945.311
eqtl-a-ENSG00000069275	NUCKS1	rs823122	1	205725028	T	C	-0.258978	0.025214	0.941242	9.50E-25	26609	TRUE	reported	igd	0.00394907	105.49
eqtl-a-ENSG00000069399	BCL3	rs7210990	17	16170764	A	C	0.0717123	0.0118959	0.481977	1.66E-09	31355	TRUE	reported	igd	0.00115766	36.3383
eqtl-a-ENSG00000069399	BCL3	rs3859192	17	38128648	T	C	0.0987122	0.0119219	0.455547	1.23E-16	31470	TRUE	reported	igd	0.00217375	68.5525
eqtl-a-ENSG00000069399	BCL3	rs1531517	19	45242173	A	G	0.141585	0.024612	0.0622122	8.79E-09	31351	TRUE	reported	igd	0.00105446	33.0912
eqtl-a-ENSG00000069667	RORA	rs7616215	3	46205686	T	C	0.0668323	0.0122269	0.616408	4.60E-08	31256	TRUE	reported	igd	0.000954974	29.8753
eqtl-a-ENSG00000069667	RORA	rs62003261	15	60761489	C	T	-0.191588	0.0158883	0.166673	1.75E-33	31254	TRUE	reported	igd	0.00463085	145.397
eqtl-a-ENSG00000069667	RORA	rs341398	15	61128890	A	G	0.0691337	0.0121873	0.390225	1.41E-08	31256	TRUE	reported	igd	0.00102845	32.1764
eqtl-a-ENSG00000069696	DRD4	rs1439287	2	111871897	A	G	0.0708979	0.0119022	0.476061	2.58E-09	31470	TRUE	reported	igd	0.00112623	35.4801
eqtl-a-ENSG00000069696	DRD4	rs7570971	2	135837906	A	C	-0.066882	0.0119736	0.441154	2.33E-08	24977	TRUE	reported	igd	0.00124763	31.1985
eqtl-a-ENSG00000069696	DRD4	rs72844713	11	606770	T	C	-0.391447	0.0243563	0.0625523	4.02E-58	23973	TRUE	reported	igd	0.0106597	258.278
eqtl-a-ENSG00000069702	TGFBR3	rs4658259	1	92151760	C	A	0.12476	0.0155528	0.177168	1.04E-15	31674	TRUE	reported	igd	0.00202745	64.3437
eqtl-a-ENSG00000069702	TGFBR3	rs36048657	1	92022364	C	T	-0.16028	0.0134524	0.737076	9.93E-33	31556	TRUE	reported	igd	0.00447845	141.949
eqtl-a-ENSG00000069702	TGFBR3	rs1354034	3	56849749	C	T	-0.0817911	0.012231	0.618137	2.28E-11	31684	TRUE	reported	igd	0.0014094	44.7158
eqtl-a-ENSG00000069702	TGFBR3	rs8067378	17	38051348	G	A	-0.0751332	0.0118868	0.497388	2.61E-10	31300	TRUE	reported	igd	0.00127478	39.949
eqtl-a-ENSG00000069869	NEDD4	rs12101804	15	56276168	A	T	0.964238	0.0258488	0.0508437	1.00E-200	29788	TRUE	reported	igd	0.0446291	1391.42
eqtl-a-ENSG00000069869	NEDD4	rs117280067	15	56274991	G	A	0.464494	0.0318057	0.0357756	2.65E-48	28960	TRUE	reported	igd	0.0073108	213.265
eqtl-a-ENSG00000069869	NEDD4	rs149350059	15	55591685	A	G	-0.1993	0.0357727	0.0284287	2.53E-08	29100	TRUE	reported	igd	0.0010655	31.0371
eqtl-a-ENSG00000069869	NEDD4	rs17238531	15	56283412	T	C	-0.384727	0.0487644	0.0150578	3.03E-15	11218	TRUE	reported	igd	0.00551799	62.2332
eqtl-a-ENSG00000069869	NEDD4	rs72732238	15	56090807	C	T	-0.175044	0.0253864	0.0581638	5.37E-12	30039	TRUE	reported	igd	0.00158023	47.5405
eqtl-a-ENSG00000069869	NEDD4	rs62046379	15	56299233	A	G	0.387853	0.0235382	0.0672517	5.33E-61	31684	TRUE	reported	igd	0.00849654	271.494
eqtl-a-ENSG00000069943	PIGB	rs6701752	1	236102886	A	G	-0.129117	0.0201173	0.903393	1.38E-10	31569	TRUE	reported	igd	0.00130317	41.1908
eqtl-a-ENSG00000069943	PIGB	rs2158799	7	28277107	G	C	0.0717728	0.0122846	0.625845	5.14E-09	31569	TRUE	reported	igd	0.00108011	34.1327
eqtl-a-ENSG00000069943	PIGB	rs56388170	7	28724374	T	G	0.115317	0.0130914	0.289189	1.27E-18	31355	TRUE	reported	igd	0.00246851	77.5866
eqtl-a-ENSG00000069943	PIGB	rs55793580	9	127009395	T	C	-0.141611	0.0158057	0.169838	3.26E-19	31569	TRUE	reported	igd	0.00253631	80.2674
eqtl-a-ENSG00000069943	PIGB	rs11065979	12	112059557	T	C	-0.0752857	0.0120469	0.418831	4.12E-10	28418	TRUE	reported	igd	0.00137241	39.052
eqtl-a-ENSG00000069943	PIGB	rs11057065	12	8208244	T	C	0.099222	0.0126221	0.669185	3.81E-15	31684	TRUE	reported	igd	0.00194655	61.791
eqtl-a-ENSG00000069943	PIGB	rs35979828	12	54685880	T	C	-0.237502	0.0255711	0.0571059	1.57E-20	29836	TRUE	reported	igd	0.00288298	86.2594
eqtl-a-ENSG00000069943	PIGB	rs144664389	15	55616230	C	T	0.286763	0.0131468	0.272549	1.78E-105	23479	TRUE	reported	igd	0.0198616	475.739
eqtl-a-ENSG00000069966	GNB5	rs1354034	3	56849749	C	T	0.20713	0.0121257	0.618137	2.01E-65	31684	TRUE	reported	igd	0.00912538	291.773
eqtl-a-ENSG00000069966	GNB5	rs505404	11	243268	G	T	0.081988	0.0143038	0.222031	9.94E-09	31569	TRUE	reported	igd	0.00103965	32.8526
eqtl-a-ENSG00000069966	GNB5	rs12907952	15	52581150	A	C	-0.19946	0.0131494	0.720036	5.69E-52	22235	TRUE	reported	igd	0.0102422	230.07
eqtl-a-ENSG00000069966	GNB5	rs79774918	15	52408438	C	T	0.980092	0.0322679	0.0330245	1.00E-200	27740	TRUE	reported	igd	0.0321868	922.489
eqtl-a-ENSG00000069998	HDHD5	rs9880192	3	128297569	C	G	-0.0706315	0.012172	0.392874	6.51E-09	31569	TRUE	reported	igd	0.00106549	33.6702
eqtl-a-ENSG00000069998	HDHD5	rs71326301	22	17630393	T	C	0.535538	0.0272242	0.0489116	3.79E-86	30662	TRUE	reported	igd	0.012463	386.939
eqtl-a-ENSG00000069998	HDHD5	rs11089393	22	17503161	C	T	0.115472	0.0146499	0.207303	3.22E-15	30077	TRUE	reported	igd	0.00206136	62.1234
eqtl-a-ENSG00000069998	HDHD5	rs2159068	22	17653955	G	C	0.356879	0.0147616	0.806432	3.96E-129	31678	TRUE	reported	igd	0.0181166	584.45
eqtl-a-ENSG00000070018	LRP6	rs35737962	12	12481460	A	G	-0.109007	0.0180762	0.123348	1.63E-09	31480	TRUE	reported	igd	0.00115387	36.3636
eqtl-a-ENSG00000070018	LRP6	rs139311047	12	12263221	A	C	0.208055	0.0232818	0.0698653	4.03E-19	27053	TRUE	reported	igd	0.00294325	79.853
eqtl-a-ENSG00000070018	LRP6	rs10845503	12	12428341	A	G	0.265906	0.0129188	0.290393	3.91E-94	31565	TRUE	reported	igd	0.0132439	423.628
eqtl-a-ENSG00000070019	GUCY2C	rs147200159	12	14610674	A	G	0.274589	0.041206	0.0212486	2.67E-11	25780	TRUE	reported	igd	0.00171955	44.4029
eqtl-a-ENSG00000070019	GUCY2C	rs11056020	12	14700233	G	C	0.309413	0.0120003	0.377194	1.35E-146	31354	TRUE	reported	igd	0.0207629	664.76
eqtl-a-ENSG00000070019	GUCY2C	rs150620413	12	14970093	C	T	-0.305329	0.048081	0.0155201	2.15E-10	7459	TRUE	reported	igd	0.00537733	40.3156
eqtl-a-ENSG00000070087	PFN2	rs9865402	3	149761244	C	T	-0.275533	0.0319377	0.0358298	6.28E-18	31138	TRUE	reported	igd	0.00238458	74.4238
eqtl-a-ENSG00000070087	PFN2	rs7633238	3	149459341	G	A	-0.403643	0.0123433	0.684044	1.00E-200	30757	TRUE	reported	igd	0.0336004	1069.31
eqtl-a-ENSG00000070087	PFN2	rs80324146	3	149762874	A	G	0.488608	0.0354868	0.0285726	3.94E-43	28870	TRUE	reported	igd	0.00652376	189.565
eqtl-a-ENSG00000070087	PFN2	rs62268859	3	149789377	G	A	-0.264319	0.0172853	0.134798	8.70E-53	31026	TRUE	reported	igd	0.00748025	233.816
eqtl-a-ENSG00000070087	PFN2	rs114484534	3	149715493	A	G	-0.3135	0.0485587	0.01521	1.07E-10	23500	TRUE	reported	igd	0.00177053	41.6777
eqtl-a-ENSG00000070214	SLC44A1	rs1354034	3	56849749	C	T	0.107686	0.0122168	0.618137	1.20E-18	31684	TRUE	reported	igd	0.00244625	77.692
eqtl-a-ENSG00000070214	SLC44A1	rs62568200	9	107676577	C	A	-0.134676	0.0217616	0.0811902	6.06E-10	26617	TRUE	reported	igd	0.00143686	38.2971
eqtl-a-ENSG00000070214	SLC44A1	rs72736926	9	107758309	G	A	0.182253	0.0188734	0.111147	4.62E-22	31567	TRUE	reported	igd	0.00294533	93.2441
eqtl-a-ENSG00000070371	CLTCL1	rs9268923	6	32432835	T	C	-0.0859032	0.0132872	0.276503	1.01E-10	29827	TRUE	reported	igd	0.00139938	41.7948
eqtl-a-ENSG00000070371	CLTCL1	rs111735701	22	19556893	A	G	-0.115438	0.0204576	0.0931216	1.67E-08	31680	TRUE	reported	igd	0.00100408	31.8391
eqtl-a-ENSG00000070371	CLTCL1	rs712951	22	19203078	A	G	-0.249543	0.0163728	0.153595	1.88E-52	31684	TRUE	reported	igd	0.00727834	232.283
eqtl-a-ENSG00000070371	CLTCL1	rs1206470	22	19153717	T	A	-0.394807	0.0116065	0.583446	1.00E-200	29498	TRUE	reported	igd	0.0377454	1157.01
eqtl-a-ENSG00000070413	DGCR2	rs149110519	6	144385777	T	C	-0.249889	0.0265746	0.0526158	5.28E-21	25735	TRUE	reported	igd	0.00342411	88.4152
eqtl-a-ENSG00000070413	DGCR2	rs56388170	7	28724374	T	G	-0.0725169	0.0131131	0.289189	3.20E-08	31355	TRUE	reported	igd	0.000974401	30.5802
eqtl-a-ENSG00000070413	DGCR2	rs2240112	22	19123075	C	T	0.272517	0.0124224	0.332613	1.14E-106	31684	TRUE	reported	igd	0.014962	481.226
eqtl-a-ENSG00000070495	JMJD6	rs1663457	17	74905272	A	G	0.130317	0.0201443	0.0963123	9.85E-11	29863	TRUE	reported	igd	0.00139945	41.8474
eqtl-a-ENSG00000070495	JMJD6	rs12951792	17	74609930	A	G	-0.361094	0.0118972	0.377245	1.00E-200	29862	TRUE	reported	igd	0.0299252	921.132
eqtl-a-ENSG00000070495	JMJD6	rs57642494	17	74853960	C	T	-0.180997	0.0308485	0.0386252	4.43E-09	27159	TRUE	reported	igd	0.00126593	34.4225
eqtl-a-ENSG00000070501	POLB	rs13164856	5	131813204	C	T	0.0743938	0.0131962	0.283115	1.73E-08	31240	TRUE	reported	igd	0.0010163	31.7796
eqtl-a-ENSG00000070501	POLB	rs28383314	6	32587213	C	T	0.0743711	0.0122234	0.616346	1.17E-09	27594	TRUE	reported	igd	0.00133976	37.0163
eqtl-a-ENSG00000070501	POLB	rs149007767	7	50370254	T	C	0.201684	0.016595	0.149708	5.52E-34	30077	TRUE	reported	igd	0.00488682	147.693
eqtl-a-ENSG00000070501	POLB	rs56388170	7	28724374	T	G	0.0853701	0.0131077	0.289189	7.38E-11	31355	TRUE	reported	igd	0.00135103	42.4161
eqtl-a-ENSG00000070501	POLB	rs2272733	8	42157902	C	T	0.368481	0.0174343	0.870181	3.74E-99	31300	TRUE	reported	igd	0.0140709	446.677
eqtl-a-ENSG00000070501	POLB	rs7310615	12	111865049	G	C	-0.0904537	0.0119128	0.537476	3.12E-14	28418	TRUE	reported	igd	0.00202466	57.6493
eqtl-a-ENSG00000070526	ST6GALNAC1	rs12951792	17	74609930	A	G	0.482417	0.0115885	0.377245	1.00E-200	29862	TRUE	reported	igd	0.0548495	1732.85
eqtl-a-ENSG00000070526	ST6GALNAC1	rs2898621	17	74670533	C	T	-0.288661	0.0236826	0.933012	3.58E-34	31351	TRUE	reported	igd	0.00471642	148.556
eqtl-a-ENSG00000070526	ST6GALNAC1	rs9897325	17	74956874	G	T	-0.0716054	0.0120388	0.421273	2.71E-09	26518	TRUE	reported	igd	0.00133231	35.3747
eqtl-a-ENSG00000070540	WIPI1	rs149110519	6	144385777	T	C	0.207187	0.0266006	0.0526158	6.77E-15	20660	TRUE	reported	igd	0.00292778	60.6597
eqtl-a-ENSG00000070540	WIPI1	rs9913897	17	66373803	G	A	0.167941	0.0119549	0.42542	7.95E-45	26609	TRUE	reported	igd	0.0073618	197.328
eqtl-a-ENSG00000070540	WIPI1	rs142077014	17	66081073	C	T	0.20625	0.0293356	0.0428552	2.06E-12	21981	TRUE	reported	igd	0.00224375	49.4263
eqtl-a-ENSG00000070540	WIPI1	rs145756130	17	66279787	T	C	-0.350377	0.0427899	0.019641	2.65E-16	22504	TRUE	reported	igd	0.00297055	67.0425
eqtl-a-ENSG00000070540	WIPI1	rs12453629	17	66427519	T	C	0.511385	0.0120148	0.319655	1.00E-200	25942	TRUE	reported	igd	0.0652745	1811.46
eqtl-a-ENSG00000070610	GBA2	rs147272897	9	35289935	T	C	-0.274754	0.0467309	0.0164522	4.11E-09	26987	TRUE	reported	igd	0.00127929	34.5659
eqtl-a-ENSG00000070610	GBA2	rs7874594	9	36149031	G	T	0.0991724	0.0132244	0.280337	6.42E-14	31684	TRUE	reported	igd	0.00177182	56.2344
eqtl-a-ENSG00000070610	GBA2	rs78395341	9	35933176	C	T	0.362983	0.0260447	0.0544808	3.79E-44	29524	TRUE	reported	igd	0.00653598	194.225
eqtl-a-ENSG00000070610	GBA2	rs148816410	9	35904658	A	G	-0.242083	0.0361328	0.0278202	2.09E-11	20136	TRUE	reported	igd	0.00222426	44.883
eqtl-a-ENSG00000070610	GBA2	rs3750433	9	35680564	A	G	0.445322	0.0132135	0.250554	1.00E-200	31684	TRUE	reported	igd	0.034608	1135.76
eqtl-a-ENSG00000070614	NDST1	rs150949995	5	149898499	T	C	-0.976915	0.0498334	0.0140845	1.44E-85	10329	TRUE	reported	igd	0.0358715	384.227
eqtl-a-ENSG00000070614	NDST1	rs112222266	5	149846995	T	G	-0.904014	0.0284758	0.0425877	1.00E-200	30364	TRUE	reported	igd	0.0321261	1007.79
eqtl-a-ENSG00000070614	NDST1	rs111752138	5	149857588	G	T	0.200449	0.0246373	0.06192	4.09E-16	24471	TRUE	reported	igd	0.00269772	66.189
eqtl-a-ENSG00000070614	NDST1	rs80147358	5	149878228	A	T	-1.07373	0.0381198	0.023639	1.48E-174	26713	TRUE	reported	igd	0.028844	793.335
eqtl-a-ENSG00000070614	NDST1	rs149007767	7	50370254	T	C	-0.134246	0.0166433	0.149708	7.25E-16	30077	TRUE	reported	igd	0.00215849	65.0571
eqtl-a-ENSG00000070614	NDST1	rs7210990	17	16170764	A	C	0.0728845	0.0118954	0.481977	8.96E-10	31569	TRUE	reported	igd	0.00118778	37.5392
eqtl-a-ENSG00000070614	NDST1	rs4794822	17	38156712	T	C	-0.0869996	0.012239	0.380161	1.17E-12	31185	TRUE	reported	igd	0.00161768	50.526
eqtl-a-ENSG00000070669	ASNS	rs4729402	7	97707731	T	C	-0.17876	0.0121764	0.378857	8.56E-49	31684	TRUE	reported	igd	0.00675645	215.514
eqtl-a-ENSG00000070669	ASNS	rs72615149	7	97300237	A	G	0.285101	0.015406	0.177064	1.85E-76	31684	TRUE	reported	igd	0.0106932	342.445
eqtl-a-ENSG00000070669	ASNS	rs2072099	7	97362335	T	G	-0.493299	0.015002	0.177814	1.00E-200	31569	TRUE	reported	igd	0.0331158	1081.17
eqtl-a-ENSG00000070669	ASNS	rs61198277	7	97571568	G	A	-0.788779	0.0232952	0.0645379	1.00E-200	27310	TRUE	reported	igd	0.0402899	1146.43
eqtl-a-ENSG00000070718	AP3M2	rs3129720	6	32663631	C	T	-0.0771563	0.0138362	0.755679	2.46E-08	31137	TRUE	reported	igd	0.000997697	31.0943
eqtl-a-ENSG00000070718	AP3M2	rs10806425	6	90926612	A	C	-0.0766424	0.0122608	0.377483	4.07E-10	31300	TRUE	reported	igd	0.00124685	39.0726
eqtl-a-ENSG00000070718	AP3M2	rs4722762	7	28178262	T	G	-0.0761863	0.0139494	0.23858	4.72E-08	31684	TRUE	reported	igd	0.000940576	29.8274
eqtl-a-ENSG00000070718	AP3M2	rs2111807	8	41685166	T	G	0.0748639	0.0130237	0.704066	9.01E-09	31684	TRUE	reported	igd	0.0010418	33.0407
eqtl-a-ENSG00000070718	AP3M2	rs7823824	8	41998778	A	T	-0.417673	0.0115072	0.427042	1.00E-200	31556	TRUE	reported	igd	0.0400764	1317.36
eqtl-a-ENSG00000070731	ST6GALNAC2	rs12052715	2	160677375	G	C	0.0909156	0.0130961	0.710147	3.85E-12	31569	TRUE	reported	igd	0.0015243	48.1909
eqtl-a-ENSG00000070731	ST6GALNAC2	rs149007767	7	50370254	T	C	0.141022	0.0166393	0.149708	2.35E-17	30077	TRUE	reported	igd	0.0023825	71.8249
eqtl-a-ENSG00000070731	ST6GALNAC2	rs7846314	8	61650831	T	A	0.114045	0.015518	0.178349	1.99E-13	31569	TRUE	reported	igd	0.00170796	54.0074
eqtl-a-ENSG00000070731	ST6GALNAC2	rs3785442	17	74562570	T	C	-0.44651	0.0128183	0.273116	1.00E-200	31355	TRUE	reported	igd	0.0372568	1213.32
eqtl-a-ENSG00000070731	ST6GALNAC2	rs9900975	17	74206412	C	T	0.0986255	0.0121074	0.597363	3.76E-16	29992	TRUE	reported	igd	0.00220755	66.351
eqtl-a-ENSG00000070731	ST6GALNAC2	rs7217431	17	74593616	G	A	-1.21752	0.0256898	0.0486752	1.00E-200	28588	TRUE	reported	igd	0.0728449	2245.95
eqtl-a-ENSG00000070759	TESK2	rs3219489	1	45797505	G	C	0.431367	0.0137923	0.224586	1.00E-200	31566	TRUE	reported	igd	0.0300571	978.122
eqtl-a-ENSG00000070759	TESK2	rs35645395	1	45987126	A	G	-0.252448	0.0432696	0.0192449	5.40E-09	13233	TRUE	reported	igd	0.00256569	34.034
eqtl-a-ENSG00000070759	TESK2	rs1112471	1	46620886	A	C	0.086765	0.0120947	0.593391	7.28E-13	31555	TRUE	reported	igd	0.00162826	51.4602
eqtl-a-ENSG00000070759	TESK2	rs149007767	7	50370254	T	C	0.113042	0.0166545	0.149708	1.14E-11	30077	TRUE	reported	igd	0.00152939	46.0668
eqtl-a-ENSG00000070831	CDC42	rs78665342	1	22735745	A	G	0.295822	0.0453833	0.0174517	7.12E-11	20976	TRUE	reported	igd	0.00202147	42.4842
eqtl-a-ENSG00000070831	CDC42	rs71638813	1	22311970	T	C	-0.357888	0.0118144	0.608203	1.00E-200	31456	TRUE	reported	igd	0.0283452	917.579
eqtl-a-ENSG00000070831	CDC42	rs2501294	1	22346870	C	G	-0.246502	0.0121453	0.37091	1.39E-91	18585	TRUE	reported	igd	0.0216841	411.887
eqtl-a-ENSG00000070831	CDC42	rs2744721	1	22487036	C	T	0.24787	0.0119667	0.599647	2.61E-95	31684	TRUE	reported	igd	0.0133603	429.014
eqtl-a-ENSG00000070882	OSBPL3	rs6962912	7	25070204	C	A	-0.393713	0.0117875	0.38283	1.00E-200	31139	TRUE	reported	igd	0.0345879	1115.55
eqtl-a-ENSG00000070882	OSBPL3	rs76856634	7	25077628	C	T	-0.212342	0.0258679	0.0558002	2.23E-16	27343	TRUE	reported	igd	0.0024583	67.3779
eqtl-a-ENSG00000070882	OSBPL3	rs62451621	7	25193360	C	T	0.289545	0.0384625	0.0244469	5.15E-14	28320	TRUE	reported	igd	0.00199708	56.6665
eqtl-a-ENSG00000070882	OSBPL3	rs34155688	7	24812250	T	G	-0.10787	0.0137331	0.249013	4.00E-15	31470	TRUE	reported	igd	0.00195667	61.6931
eqtl-a-ENSG00000070915	SLC12A3	rs7570971	2	135837906	A	C	-0.0727917	0.0119711	0.441154	1.20E-09	8269	TRUE	reported	igd	0.00445149	36.965
eqtl-a-ENSG00000070915	SLC12A3	rs56228609	16	56987765	T	C	-0.107784	0.0128882	0.305591	6.11E-17	13925	TRUE	reported	igd	0.0049975	69.9297
eqtl-a-ENSG00000070915	SLC12A3	rs1865830	16	56874197	A	G	-0.0764091	0.0121236	0.401653	2.93E-10	14262	TRUE	reported	igd	0.0027774	39.7161
eqtl-a-ENSG00000071189	SNX13	rs10187424	2	85794297	C	T	-0.0666196	0.0120426	0.420816	3.16E-08	31684	TRUE	reported	igd	0.000964949	30.601
eqtl-a-ENSG00000071189	SNX13	rs2691614	7	17885468	C	T	0.185726	0.0178057	0.127006	1.80E-25	31684	TRUE	reported	igd	0.00342215	108.793
eqtl-a-ENSG00000071189	SNX13	rs117912312	7	17906180	G	A	-0.285429	0.045019	0.0177434	2.29E-10	27844	TRUE	reported	igd	0.00144161	40.1951
eqtl-a-ENSG00000071205	ARHGAP10	rs13109093	4	148983139	C	A	0.216666	0.0121379	0.378049	2.88E-71	31684	TRUE	reported	igd	0.00995655	318.616
eqtl-a-ENSG00000071205	ARHGAP10	rs6855339	4	148514808	G	T	0.0759939	0.0130477	0.294029	5.74E-09	31569	TRUE	reported	igd	0.0010734	33.9205
eqtl-a-ENSG00000071205	ARHGAP10	rs11671005	19	58963530	A	G	0.157899	0.0137615	0.24568	1.79E-30	30415	TRUE	reported	igd	0.00430986	131.643
eqtl-a-ENSG00000071242	RPS6KA2	rs17087335	4	57838583	T	G	0.0928468	0.0147706	0.203202	3.26E-10	31684	TRUE	reported	igd	0.00124554	39.5103
eqtl-a-ENSG00000071242	RPS6KA2	rs4709108	6	166667524	T	G	0.101088	0.0127291	0.320134	2.00E-15	31478	TRUE	reported	igd	0.00199953	63.0632
eqtl-a-ENSG00000071242	RPS6KA2	rs4709112	6	166751839	G	A	0.213441	0.0134477	0.7399	9.87E-57	31684	TRUE	reported	igd	0.00788824	251.902
eqtl-a-ENSG00000071242	RPS6KA2	rs73039162	6	167506274	G	A	0.391694	0.0241606	0.0636225	4.15E-59	31355	TRUE	reported	igd	0.00831278	262.815
eqtl-a-ENSG00000071242	RPS6KA2	rs2769343	6	167359558	T	C	0.387969	0.0124563	0.309266	1.00E-200	31355	TRUE	reported	igd	0.0300107	970.037
eqtl-a-ENSG00000071242	RPS6KA2	rs9366033	6	167021501	C	A	0.133741	0.0201378	0.0963644	3.11E-11	27822	TRUE	reported	igd	0.00158281	44.1036
eqtl-a-ENSG00000071246	VASH1	rs8006563	14	77294241	C	T	0.0868339	0.0131942	0.282875	4.67E-11	31569	TRUE	reported	igd	0.00137011	43.3097
eqtl-a-ENSG00000071246	VASH1	rs7160216	14	76955863	C	T	0.143367	0.0173998	0.134547	1.73E-16	29951	TRUE	reported	igd	0.0022616	67.8861
eqtl-a-ENSG00000071246	VASH1	rs4293299	14	76965962	G	T	0.157967	0.0142377	0.222937	1.33E-28	28797	TRUE	reported	igd	0.00425651	123.09
eqtl-a-ENSG00000071246	VASH1	rs12435580	14	77443155	C	A	0.0751176	0.0118874	0.49457	2.63E-10	31684	TRUE	reported	igd	0.0012587	39.9284
eqtl-a-ENSG00000071246	VASH1	rs138298426	14	77318102	A	G	-0.368131	0.0256105	0.0564101	7.51E-47	28998	TRUE	reported	igd	0.00707485	206.604
eqtl-a-ENSG00000071246	VASH1	rs4903434	14	77058533	A	G	-0.620509	0.0122131	0.721881	1.00E-200	30280	TRUE	reported	igd	0.0785523	2581.16
eqtl-a-ENSG00000071246	VASH1	rs11629010	14	77156706	A	G	1.31737	0.0142196	0.124427	1.00E-200	31681	TRUE	reported	igd	0.213169	8582.49
eqtl-a-ENSG00000071575	TRIB2	rs7594033	2	12646409	A	G	0.231382	0.0163297	0.155004	1.42E-45	26609	TRUE	reported	igd	0.00748875	200.757
eqtl-a-ENSG00000071575	TRIB2	rs939221	2	12745420	G	A	0.175719	0.0118764	0.448119	1.56E-49	26609	TRUE	reported	igd	0.00815983	218.895
eqtl-a-ENSG00000071575	TRIB2	rs77773048	2	12858078	A	G	0.431009	0.0144381	0.199732	8.22E-196	26080	TRUE	reported	igd	0.033041	891.085
eqtl-a-ENSG00000071575	TRIB2	rs55908509	19	16442019	A	G	-0.0735386	0.0126581	0.3284	6.25E-09	22704	TRUE	reported	igd	0.00148438	33.7486
eqtl-a-ENSG00000071575	TRIB2	rs259981	20	57748369	A	T	-0.111342	0.012296	0.369389	1.36E-19	24140	TRUE	reported	igd	0.00338517	81.9888
eqtl-a-ENSG00000071894	CPSF1	rs150600530	8	145917008	T	C	-0.294228	0.0440006	0.0185842	2.28E-11	9549	TRUE	reported	igd	0.00466084	44.7054
eqtl-a-ENSG00000071894	CPSF1	rs1010427	8	145660833	A	G	0.231659	0.011768	0.53234	2.87E-86	13925	TRUE	reported	igd	0.0270755	387.463
eqtl-a-ENSG00000071894	CPSF1	rs117136674	8	145836523	C	T	-0.295687	0.0412361	0.0212063	7.47E-13	10845	TRUE	reported	igd	0.00471873	51.4078
eqtl-a-ENSG00000071894	CPSF1	rs35535975	8	145571993	A	G	-0.449418	0.0112864	0.499977	1.00E-200	13925	TRUE	reported	igd	0.102226	1585.36
eqtl-a-ENSG00000071894	CPSF1	rs10098685	8	145030443	A	G	-0.237306	0.0315147	0.0368844	5.07E-14	10840	TRUE	reported	igd	0.00520351	56.6906
eqtl-a-ENSG00000071967	CYBRD1	rs12612105	2	172567568	T	C	-0.157139	0.0224703	0.0756354	2.69E-12	31026	TRUE	reported	igd	0.00157377	48.9015
eqtl-a-ENSG00000071967	CYBRD1	rs12478601	2	43721508	T	C	0.108921	0.0120033	0.574604	1.14E-19	31086	TRUE	reported	igd	0.00264185	82.3368
eqtl-a-ENSG00000071967	CYBRD1	rs11684292	2	172117094	T	G	0.746049	0.0227109	0.0684919	1.00E-200	31470	TRUE	reported	igd	0.0331533	1079.04
eqtl-a-ENSG00000071967	CYBRD1	rs79908875	2	171928034	C	T	-0.194708	0.016254	0.157556	4.57E-33	31020	TRUE	reported	igd	0.00460469	143.489
eqtl-a-ENSG00000071967	CYBRD1	rs72878665	2	171841182	C	A	-0.215403	0.0317595	0.0363243	1.18E-11	30271	TRUE	reported	igd	0.0015173	45.9968
eqtl-a-ENSG00000071967	CYBRD1	rs56851249	2	172342452	T	A	0.466912	0.0113562	0.431439	1.00E-200	31341	TRUE	reported	igd	0.0511772	1690.35
eqtl-a-ENSG00000071967	CYBRD1	rs9480866	6	108962642	T	C	0.107756	0.0161704	0.160953	2.67E-11	31470	TRUE	reported	igd	0.00140907	44.4032
eqtl-a-ENSG00000071967	CYBRD1	rs77526211	13	40974023	A	G	-0.182523	0.0292308	0.0432109	4.26E-10	29063	TRUE	reported	igd	0.00133977	38.9874
eqtl-a-ENSG00000071967	CYBRD1	rs2239630	14	23589349	G	A	0.0716626	0.011897	0.519173	1.70E-09	31355	TRUE	reported	igd	0.00115585	36.2813
eqtl-a-ENSG00000071967	CYBRD1	rs749671	16	31088347	A	G	-0.0770563	0.0123349	0.366493	4.18E-10	31470	TRUE	reported	igd	0.00123854	39.0227
eqtl-a-ENSG00000071994	PDCD2	rs118070594	6	170668039	T	C	-0.48921	0.0420703	0.0202337	2.95E-31	28353	TRUE	reported	igd	0.00474651	135.21
eqtl-a-ENSG00000071994	PDCD2	rs9460025	6	170816718	T	C	0.38805	0.0114473	0.494565	1.00E-200	31569	TRUE	reported	igd	0.0351221	1149.06
eqtl-a-ENSG00000071994	PDCD2	rs4554352	6	171016449	C	A	-0.0772643	0.0128652	0.691111	1.90E-09	1575	TRUE	reported	igd	0.0223878	36.0224
eqtl-a-ENSG00000072042	RDH11	rs1354034	3	56849749	C	T	0.176667	0.0121598	0.618137	7.96E-48	31644	TRUE	reported	igd	0.00662642	211.072
eqtl-a-ENSG00000072042	RDH11	rs505404	11	243268	G	T	0.0928084	0.0142991	0.222031	8.56E-11	31529	TRUE	reported	igd	0.00133434	42.124
eqtl-a-ENSG00000072042	RDH11	rs11158688	14	68205235	A	G	0.116271	0.0119696	0.566313	2.63E-22	31523	TRUE	reported	igd	0.00298441	94.3531
eqtl-a-ENSG00000072110	ACTN1	rs1354034	3	56849749	C	T	0.170487	0.012166	0.618137	1.29E-44	31470	TRUE	reported	igd	0.00620138	196.363
eqtl-a-ENSG00000072110	ACTN1	rs149007767	7	50370254	T	C	0.10702	0.0166573	0.149708	1.32E-10	29863	TRUE	reported	igd	0.00138034	41.2754
eqtl-a-ENSG00000072110	ACTN1	rs1275193	14	69466699	A	C	0.158963	0.012052	0.404639	1.01E-39	31355	TRUE	reported	igd	0.00551778	173.959
eqtl-a-ENSG00000072110	ACTN1	rs1475033	14	69355447	G	C	0.118996	0.0135091	0.261344	1.27E-18	31351	TRUE	reported	igd	0.00246881	77.5861
eqtl-a-ENSG00000072121	ZFYVE26	rs149007767	7	50370254	T	C	-0.0974344	0.0166614	0.149708	4.98E-09	30077	TRUE	reported	igd	0.00113573	34.1958
eqtl-a-ENSG00000072121	ZFYVE26	rs12879105	14	68214788	C	T	-0.1559	0.0120426	0.407212	2.48E-38	31684	TRUE	reported	igd	0.00526163	167.581
eqtl-a-ENSG00000072121	ZFYVE26	rs181563	14	68280848	C	A	0.0945901	0.0125179	0.342365	4.14E-14	31684	TRUE	reported	igd	0.0017989	57.0954
eqtl-a-ENSG00000072163	LIMS2	rs2244880	2	128386644	C	G	-0.356556	0.0117039	0.414234	1.00E-200	14254	TRUE	reported	igd	0.0611311	927.969
eqtl-a-ENSG00000072163	LIMS2	rs6723445	2	129010984	G	A	0.0731593	0.0124656	0.650308	4.38E-09	13925	TRUE	reported	igd	0.00246743	34.439
eqtl-a-ENSG00000072163	LIMS2	rs6743697	2	128310380	G	C	-0.225447	0.0248566	0.0606836	1.19E-19	13753	TRUE	reported	igd	0.00594591	82.2512
eqtl-a-ENSG00000072274	TFRC	rs9875719	3	195901976	G	T	-0.453586	0.0143087	0.20254	1.00E-200	25827	TRUE	reported	igd	0.0374514	1004.81
eqtl-a-ENSG00000072274	TFRC	rs75070205	3	195604421	C	T	-0.126155	0.015695	0.173117	9.13E-16	25942	TRUE	reported	igd	0.00248429	64.603
eqtl-a-ENSG00000072274	TFRC	rs12493933	3	195818769	T	A	0.239368	0.0201306	0.095706	1.32E-32	26409	TRUE	reported	igd	0.00532535	141.379
eqtl-a-ENSG00000072274	TFRC	rs78843541	3	195949022	C	T	-0.131314	0.0183097	0.119579	7.39E-13	26150	TRUE	reported	igd	0.00196306	51.4312
eqtl-a-ENSG00000072310	SREBF1	rs77735858	17	17866190	A	G	-0.328976	0.0452631	0.0175332	3.64E-13	15769	TRUE	reported	igd	0.00333875	52.8183
eqtl-a-ENSG00000072310	SREBF1	rs75200848	17	17975300	C	T	-0.375487	0.0309022	0.0381672	5.68E-34	26376	TRUE	reported	igd	0.00556644	147.631
eqtl-a-ENSG00000072310	SREBF1	rs4925109	17	17661802	G	A	0.368065	0.011995	0.638543	1.00E-200	31684	TRUE	reported	igd	0.0288596	941.502
eqtl-a-ENSG00000072401	UBE2D1	rs55793580	9	127009395	T	C	-0.0937399	0.015831	0.169838	3.19E-09	14263	TRUE	reported	igd	0.0024522	35.0567
eqtl-a-ENSG00000072401	UBE2D1	rs4948291	10	60100089	T	C	-0.443039	0.0120607	0.333496	1.00E-200	14263	TRUE	reported	igd	0.086431	1349.21
eqtl-a-ENSG00000072401	UBE2D1	rs2128908	10	60206306	T	A	-0.421991	0.0194613	0.899357	2.93E-104	12835	TRUE	reported	igd	0.035338	470.105
eqtl-a-ENSG00000072401	UBE2D1	rs12571046	10	60293094	C	A	-0.329415	0.0196532	0.0999018	4.66E-63	14255	TRUE	reported	igd	0.0193276	280.905
eqtl-a-ENSG00000072401	UBE2D1	rs3785549	17	38149724	C	T	-0.0652877	0.0119232	0.536781	4.36E-08	10432	TRUE	reported	igd	0.00286591	29.9774
eqtl-a-ENSG00000072422	RHOBTB1	rs78909033	2	241510903	A	G	-0.113699	0.0186349	0.114954	1.05E-09	25378	TRUE	reported	igd	0.00146476	37.2242
eqtl-a-ENSG00000072422	RHOBTB1	rs1354034	3	56849749	C	T	0.155177	0.0121805	0.618137	3.54E-37	30932	TRUE	reported	igd	0.00521968	162.292
eqtl-a-ENSG00000072422	RHOBTB1	rs10820606	9	99192919	C	A	-0.122067	0.0139601	0.236914	2.25E-18	25409	TRUE	reported	igd	0.00300004	76.4514
eqtl-a-ENSG00000072422	RHOBTB1	rs7898582	10	62712497	G	T	0.281736	0.011669	0.513024	8.63E-129	30812	TRUE	reported	igd	0.0185677	582.894
eqtl-a-ENSG00000072422	RHOBTB1	rs12254448	10	62572123	C	T	-0.310948	0.039578	0.0230469	3.94E-15	30487	TRUE	reported	igd	0.00202057	61.7219
eqtl-a-ENSG00000072422	RHOBTB1	rs10876550	12	54712308	A	G	0.125368	0.0120553	0.590064	2.49E-25	30932	TRUE	reported	igd	0.00348412	108.141
eqtl-a-ENSG00000072422	RHOBTB1	rs11553699	12	122216910	G	A	0.105287	0.0190293	0.10963	3.15E-08	29279	TRUE	reported	igd	0.00104447	30.6108
eqtl-a-ENSG00000072422	RHOBTB1	rs7245983	19	19657632	C	A	0.0854673	0.0125911	0.334811	1.14E-11	30732	TRUE	reported	igd	0.00149703	46.0728
eqtl-a-ENSG00000072422	RHOBTB1	rs4814779	20	1923271	A	C	-0.093361	0.0131378	0.286694	1.19E-12	30932	TRUE	reported	igd	0.00162993	50.4961
eqtl-a-ENSG00000072422	RHOBTB1	rs6119267	20	31163914	G	C	0.0705344	0.0124789	0.348221	1.58E-08	30433	TRUE	reported	igd	0.00104869	31.9463
eqtl-a-ENSG00000072518	MARK2	rs1354034	3	56849749	C	T	-0.0678909	0.012237	0.618137	2.89E-08	31470	TRUE	reported	igd	0.000977129	30.7784
eqtl-a-ENSG00000072518	MARK2	rs72916323	11	63697383	A	G	-0.185375	0.0218347	0.080385	2.07E-17	25692	TRUE	reported	igd	0.00279765	72.0732
eqtl-a-ENSG00000072518	MARK2	rs117532104	11	63552051	C	T	-0.171779	0.0311758	0.0377967	3.59E-08	28408	TRUE	reported	igd	0.00106758	30.3581
eqtl-a-ENSG00000072694	FCGR2B	rs61801187	1	161703992	G	A	0.783789	0.0287944	0.0423902	3.75E-163	26393	TRUE	reported	igd	0.0273067	740.883
eqtl-a-ENSG00000072694	FCGR2B	rs76883141	1	160740094	C	T	0.350297	0.0474561	0.0159221	1.57E-13	22354	TRUE	reported	igd	0.00243151	54.4816
eqtl-a-ENSG00000072694	FCGR2B	rs114014204	1	160880144	T	C	0.284488	0.0456488	0.0172502	4.61E-10	15594	TRUE	reported	igd	0.00248446	38.8341
eqtl-a-ENSG00000072694	FCGR2B	rs41270001	1	161040994	G	A	0.308517	0.0500977	0.0142802	7.36E-10	18102	TRUE	reported	igd	0.00209068	37.9206
eqtl-a-ENSG00000072694	FCGR2B	rs4657125	1	161909963	T	C	-0.24377	0.0133033	0.733439	5.34E-75	26394	TRUE	reported	igd	0.0125616	335.744
eqtl-a-ENSG00000072694	FCGR2B	rs141350127	1	161653115	T	C	-0.337472	0.0561574	0.0113322	1.86E-09	9045	TRUE	reported	igd	0.0039767	36.1048
eqtl-a-ENSG00000072694	FCGR2B	rs9427039	1	161390516	A	G	0.52332	0.0159233	0.15327	1.00E-200	25728	TRUE	reported	igd	0.0402905	1080.03
eqtl-a-ENSG00000072694	FCGR2B	rs149007767	7	50370254	T	C	0.0953533	0.0166623	0.149708	1.05E-08	24903	TRUE	reported	igd	0.00131335	32.7466
eqtl-a-ENSG00000072756	TRNT1	rs1669311	3	3225684	A	G	0.427509	0.0427192	0.980339	1.41E-23	21453	TRUE	reported	igd	0.00464658	100.139
eqtl-a-ENSG00000072756	TRNT1	rs3762759	3	3171022	T	C	0.652792	0.0139402	0.196311	1.00E-200	31561	TRUE	reported	igd	0.0649663	2192.72
eqtl-a-ENSG00000072756	TRNT1	rs1669338	3	3199635	C	A	0.289932	0.0157211	0.831732	6.00E-76	30475	TRUE	reported	igd	0.0110373	340.093
eqtl-a-ENSG00000072778	ACADVL	rs13331	17	7093466	G	A	-0.403104	0.0120835	0.658507	1.00E-200	28503	TRUE	reported	igd	0.0375772	1112.8
eqtl-a-ENSG00000072778	ACADVL	rs142046629	17	7267981	T	C	-0.168954	0.028273	0.046351	2.29E-09	23025	TRUE	reported	igd	0.00154853	35.7072
eqtl-a-ENSG00000072778	ACADVL	rs78173576	17	7217099	G	T	-0.202586	0.0354605	0.0289436	1.11E-08	25114	TRUE	reported	igd	0.00129792	32.6358
eqtl-a-ENSG00000072778	ACADVL	rs4253772	22	46627603	T	C	0.185276	0.0197812	0.0999617	7.52E-21	31185	TRUE	reported	igd	0.00280522	87.7213
eqtl-a-ENSG00000072786	STK10	rs1354034	3	56849749	C	T	-0.0835661	0.0122301	0.618137	8.33E-12	31684	TRUE	reported	igd	0.00147137	46.6845
eqtl-a-ENSG00000072786	STK10	rs3103583	5	171536970	T	C	-0.378339	0.0179517	0.121275	1.34E-98	31684	TRUE	reported	igd	0.013825	444.144
eqtl-a-ENSG00000072786	STK10	rs6870231	5	171589913	T	C	-0.169523	0.0118177	0.498177	1.14E-46	31684	TRUE	reported	igd	0.00645268	205.761
eqtl-a-ENSG00000072786	STK10	rs3812020	5	171491697	A	G	-0.216255	0.0275154	0.0489838	3.85E-15	31349	TRUE	reported	igd	0.00196654	61.7665
eqtl-a-ENSG00000072818	ACAP1	rs17805277	17	7201753	T	G	-0.596535	0.0187287	0.105307	1.00E-200	14263	TRUE	reported	igd	0.0664055	1014.37
eqtl-a-ENSG00000072818	ACAP1	rs188750247	17	7519010	T	G	-0.392245	0.0499243	0.0143565	3.93E-15	8715	TRUE	reported	igd	0.00703328	61.7151
eqtl-a-ENSG00000072818	ACAP1	rs147340918	17	7176614	G	A	0.26085	0.0431706	0.0193317	1.52E-09	10454	TRUE	reported	igd	0.00348024	36.5025
eqtl-a-ENSG00000072818	ACAP1	rs77119333	17	7203259	G	A	-0.365306	0.0420733	0.0203178	3.87E-18	10075	TRUE	reported	igd	0.00742707	75.3727
eqtl-a-ENSG00000072818	ACAP1	rs150181061	17	7204212	T	G	0.200543	0.0268296	0.0516884	7.74E-14	14167	TRUE	reported	igd	0.00392825	55.8631
eqtl-a-ENSG00000072858	SIDT1	rs10934228	3	113099461	G	C	-0.375565	0.0114777	0.492017	1.00E-200	26493	TRUE	reported	igd	0.0388439	1070.6
eqtl-a-ENSG00000072858	SIDT1	rs9880039	3	112912421	A	T	-0.126737	0.022529	0.924693	1.85E-08	26485	TRUE	reported	igd	0.00119345	31.6439
eqtl-a-ENSG00000072858	SIDT1	rs9823423	3	113419741	G	A	-0.11246	0.0124261	0.351978	1.42E-19	26486	TRUE	reported	igd	0.00308297	81.9018
eqtl-a-ENSG00000072864	NDE1	rs149110519	6	144385777	T	C	-0.23056	0.026587	0.0526158	4.25E-18	20660	TRUE	reported	igd	0.00362678	75.1947
eqtl-a-ENSG00000072864	NDE1	rs149007767	7	50370254	T	C	0.12499	0.0166484	0.149708	6.03E-14	25002	TRUE	reported	igd	0.00224933	56.36
eqtl-a-ENSG00000072864	NDE1	rs67212531	16	15731277	C	T	0.236435	0.013455	0.258093	4.02E-69	25857	TRUE	reported	igd	0.0118011	308.761
eqtl-a-ENSG00000072864	NDE1	rs138482163	16	15865734	T	C	0.280184	0.0351994	0.0293224	1.72E-15	25987	TRUE	reported	igd	0.00243222	63.3553
eqtl-a-ENSG00000072864	NDE1	rs71374758	16	15081995	A	G	-0.334746	0.0406714	0.021787	1.86E-16	6357	TRUE	reported	igd	0.0105438	67.7198
eqtl-a-ENSG00000072864	NDE1	rs9923303	16	15888130	G	A	-0.0827629	0.0145656	0.211188	1.33E-08	26609	TRUE	reported	igd	0.00121188	32.2836
eqtl-a-ENSG00000072952	IRAG1	rs10187424	2	85794297	C	T	0.0892118	0.0120322	0.420816	1.22E-13	31684	TRUE	reported	igd	0.00173205	54.9702
eqtl-a-ENSG00000072952	IRAG1	rs149110519	6	144385777	T	C	0.326433	0.0265158	0.0526158	7.92E-35	25735	TRUE	reported	igd	0.0058547	151.546
eqtl-a-ENSG00000072952	IRAG1	rs149007767	7	50370254	T	C	-0.172195	0.0166185	0.149708	3.70E-25	30077	TRUE	reported	igd	0.00355693	107.357
eqtl-a-ENSG00000072952	IRAG1	rs7846314	8	61650831	T	A	-0.0873935	0.0155303	0.178349	1.83E-08	31569	TRUE	reported	igd	0.00100208	31.6644
eqtl-a-ENSG00000072952	IRAG1	rs77541067	11	10601828	C	T	-0.9809	0.0410269	0.0206526	2.48E-126	31004	TRUE	reported	igd	0.0181034	571.589
eqtl-a-ENSG00000072952	IRAG1	rs117514142	11	10634502	C	A	0.471791	0.0451484	0.0175529	1.47E-25	20571	TRUE	reported	igd	0.00528032	109.187
eqtl-a-ENSG00000072952	IRAG1	rs74909106	11	10465558	A	G	0.207216	0.0259536	0.0554243	1.42E-15	30470	TRUE	reported	igd	0.00208771	63.7416
eqtl-a-ENSG00000072952	IRAG1	rs142385800	11	10490512	T	C	0.329249	0.0439473	0.0186149	6.79E-14	24092	TRUE	reported	igd	0.00232435	56.124
eqtl-a-ENSG00000072952	IRAG1	rs3741041	11	10521764	C	T	-0.528858	0.0112993	0.400879	1.00E-200	31684	TRUE	reported	igd	0.0646696	2190.52
eqtl-a-ENSG00000072952	IRAG1	rs138757723	11	10916643	A	G	-0.263151	0.0455192	0.0173571	7.42E-09	6107	TRUE	reported	igd	0.0054428	33.4102
eqtl-a-ENSG00000072952	IRAG1	rs7210990	17	16170764	A	C	0.11066	0.0118748	0.481977	1.18E-20	31569	TRUE	reported	igd	0.00274331	86.8363
eqtl-a-ENSG00000072952	IRAG1	rs2143606	20	42838550	G	A	0.0787496	0.0118941	0.480514	3.57E-11	31684	TRUE	reported	igd	0.00138163	43.8335
eqtl-a-ENSG00000072954	TMEM38A	rs12478601	2	43721508	T	C	-0.116764	0.0119981	0.574604	2.21E-22	31300	TRUE	reported	igd	0.00301673	94.7033
eqtl-a-ENSG00000072954	TMEM38A	rs2293889	8	116599199	G	T	-0.118327	0.0121111	0.600603	1.51E-22	30792	TRUE	reported	igd	0.00309043	95.4492
eqtl-a-ENSG00000072954	TMEM38A	rs73006573	19	16785907	A	C	-0.255926	0.0388892	0.0239231	4.67E-11	29612	TRUE	reported	igd	0.00146039	43.3053
eqtl-a-ENSG00000073008	PVR	rs149110519	6	144385777	T	C	0.165568	0.0266213	0.0526158	5.00E-10	25735	TRUE	reported	igd	0.00150078	38.6777
eqtl-a-ENSG00000073008	PVR	rs149007767	7	50370254	T	C	-0.102493	0.0166593	0.149708	7.63E-10	30077	TRUE	reported	igd	0.00125688	37.8483
eqtl-a-ENSG00000073008	PVR	rs7846314	8	61650831	T	A	0.0977417	0.0155259	0.178349	3.07E-10	31569	TRUE	reported	igd	0.00125384	39.6295
eqtl-a-ENSG00000073008	PVR	rs79572806	19	45122146	T	C	-0.335622	0.022504	0.074397	2.67E-50	31568	TRUE	reported	igd	0.00699657	222.41
eqtl-a-ENSG00000073008	PVR	rs12971551	19	45070575	A	G	0.116934	0.0160718	0.16329	3.45E-13	31234	TRUE	reported	igd	0.00169196	52.9328
eqtl-a-ENSG00000073060	SCARB1	rs11057851	12	125328779	A	G	-0.262712	0.0190085	0.108502	1.90E-43	26856	TRUE	reported	igd	0.00706228	190.999
eqtl-a-ENSG00000073060	SCARB1	rs4765624	12	125321199	G	A	-0.370631	0.0115313	0.542069	1.00E-200	31353	TRUE	reported	igd	0.0318984	1033
eqtl-a-ENSG00000073060	SCARB1	rs4304886	12	125387851	A	G	-0.106873	0.0125115	0.342292	1.32E-17	31353	TRUE	reported	igd	0.00232182	72.9608
eqtl-a-ENSG00000073150	PANX2	rs10187424	2	85794297	C	T	-0.0730764	0.0120399	0.420816	1.28E-09	31684	TRUE	reported	igd	0.00116135	36.8367
eqtl-a-ENSG00000073150	PANX2	rs12466022	2	43359061	A	C	-0.07507	0.013552	0.260124	3.04E-08	27399	TRUE	reported	igd	0.00111868	30.6828
eqtl-a-ENSG00000073150	PANX2	rs149007767	7	50370254	T	C	0.111573	0.0166552	0.149708	2.10E-11	30077	TRUE	reported	igd	0.00148983	44.8735
eqtl-a-ENSG00000073150	PANX2	rs2076138	22	50692115	C	T	0.168848	0.0171135	0.139616	5.82E-23	27490	TRUE	reported	igd	0.00352862	97.338
eqtl-a-ENSG00000073150	PANX2	rs12163227	22	50860573	C	T	0.137544	0.0194389	0.104289	1.49E-12	30116	TRUE	reported	igd	0.00165967	50.0623
eqtl-a-ENSG00000073150	PANX2	rs6010198	22	50610628	A	G	0.397716	0.0131921	0.742421	1.13E-199	29947	TRUE	reported	igd	0.0294564	908.844
eqtl-a-ENSG00000073331	ALPK1	rs1436136	4	113063526	G	A	0.350215	0.0115733	0.459461	1.00E-200	31465	TRUE	reported	igd	0.0282793	915.646
eqtl-a-ENSG00000073331	ALPK1	rs185491582	4	113451374	T	C	-0.249974	0.0409994	0.0214793	1.08E-09	24275	TRUE	reported	igd	0.00152901	37.1705
eqtl-a-ENSG00000073331	ALPK1	rs28600749	4	113262195	T	C	-0.225177	0.0157606	0.169205	2.62E-46	31385	TRUE	reported	igd	0.00646197	204.115
eqtl-a-ENSG00000073331	ALPK1	rs3184504	12	111884608	C	T	-0.0739861	0.0119296	0.542056	5.57E-10	28204	TRUE	reported	igd	0.0013619	38.4607
eqtl-a-ENSG00000073331	ALPK1	rs12600856	17	38163295	C	T	0.114218	0.0122269	0.379553	9.51E-21	31355	TRUE	reported	igd	0.00277538	87.2587
eqtl-a-ENSG00000073584	SMARCE1	rs117054360	17	38259443	T	C	-0.290268	0.038068	0.0249669	2.44E-14	27004	TRUE	reported	igd	0.0021484	58.1361
eqtl-a-ENSG00000073584	SMARCE1	rs62066595	17	38724215	G	A	-0.630207	0.0112161	0.358985	1.00E-200	30902	TRUE	reported	igd	0.0926937	3156.85
eqtl-a-ENSG00000073584	SMARCE1	rs75223106	17	38834500	T	C	0.707045	0.02757	0.0467101	4.79E-145	25638	TRUE	reported	igd	0.0250113	657.638
eqtl-a-ENSG00000073584	SMARCE1	rs1053651	17	37822311	C	A	-0.100611	0.0131161	0.712002	1.71E-14	31563	TRUE	reported	igd	0.00186078	58.8375
eqtl-a-ENSG00000073584	SMARCE1	rs185550275	17	38884550	C	T	-0.354114	0.0443107	0.0182949	1.33E-15	21719	TRUE	reported	igd	0.00293193	63.86
eqtl-a-ENSG00000073584	SMARCE1	rs11653877	17	38624278	A	G	-0.32691	0.0238735	0.0656468	1.11E-42	25731	TRUE	reported	igd	0.00723459	187.495
eqtl-a-ENSG00000073605	GSDMB	rs7217240	17	38105334	T	C	0.792297	0.0133614	0.198089	1.00E-200	31240	TRUE	reported	igd	0.101167	3515.96
eqtl-a-ENSG00000073605	GSDMB	rs12453656	17	37226399	G	A	-0.100673	0.0152931	0.185351	4.61E-11	31684	TRUE	reported	igd	0.00136585	43.3319
eqtl-a-ENSG00000073605	GSDMB	rs571825	17	37303712	G	A	-0.194968	0.0182711	0.119555	1.39E-26	31565	TRUE	reported	igd	0.00359441	113.86
eqtl-a-ENSG00000073605	GSDMB	rs75957101	17	38297985	G	T	-0.553568	0.0314944	0.0362627	3.71E-69	26240	TRUE	reported	igd	0.0116367	308.917
eqtl-a-ENSG00000073605	GSDMB	rs34473775	17	37396201	T	G	-0.522319	0.0130651	0.752161	1.00E-200	28326	TRUE	reported	igd	0.05341	1598.14
eqtl-a-ENSG00000073614	KDM5A	rs56124146	12	609329	G	A	-0.222247	0.0229022	0.0723183	2.89E-22	31529	TRUE	reported	igd	0.00297791	94.1651
eqtl-a-ENSG00000073614	KDM5A	rs487252	12	357104	C	G	-0.389643	0.0122591	0.326694	1.00E-200	31191	TRUE	reported	igd	0.0313721	1010.16
eqtl-a-ENSG00000073614	KDM5A	rs11835796	12	334342	T	C	-0.144884	0.0131528	0.28325	3.21E-28	31644	TRUE	reported	igd	0.00381989	121.332
eqtl-a-ENSG00000073737	DHRS9	rs4668124	2	170066977	A	C	0.137964	0.0145176	0.21191	2.04E-21	31565	TRUE	reported	igd	0.00285296	90.3055
eqtl-a-ENSG00000073737	DHRS9	rs3770586	2	169828995	T	C	-0.360602	0.0115124	0.490191	1.00E-200	31684	TRUE	reported	igd	0.0300359	981.063
eqtl-a-ENSG00000073737	DHRS9	rs10192264	2	169965624	T	C	0.414506	0.0211264	0.0843798	1.04E-85	31355	TRUE	reported	igd	0.0121284	384.931
eqtl-a-ENSG00000073737	DHRS9	rs56330463	5	148200011	C	T	0.0985287	0.0120387	0.582097	2.74E-16	31569	TRUE	reported	igd	0.00211731	66.979
eqtl-a-ENSG00000073737	DHRS9	rs149110519	6	144385777	T	C	-0.42387	0.0264179	0.0526158	6.22E-58	25735	TRUE	reported	igd	0.00990426	257.416
eqtl-a-ENSG00000073737	DHRS9	rs2158799	7	28277107	G	C	0.078311	0.0122818	0.625845	1.82E-10	31569	TRUE	reported	igd	0.00128618	40.6531
eqtl-a-ENSG00000073737	DHRS9	rs149007767	7	50370254	T	C	0.170969	0.0166194	0.149708	8.05E-25	30077	TRUE	reported	igd	0.00350626	105.822
eqtl-a-ENSG00000073737	DHRS9	rs7846314	8	61650831	T	A	0.152844	0.0154944	0.178349	5.94E-23	31569	TRUE	reported	igd	0.00307291	97.3015
eqtl-a-ENSG00000073737	DHRS9	rs2998286	10	28780373	C	T	0.0909426	0.0143262	0.779099	2.18E-10	31569	TRUE	reported	igd	0.00127485	40.2944
eqtl-a-ENSG00000073737	DHRS9	rs7310615	12	111865049	G	C	-0.0889408	0.0119136	0.537476	8.29E-14	28418	TRUE	reported	igd	0.00195736	55.7295
eqtl-a-ENSG00000073737	DHRS9	rs77526211	13	40974023	A	G	-0.331207	0.0291381	0.0432109	6.12E-30	29277	TRUE	reported	igd	0.00439377	129.195
eqtl-a-ENSG00000073756	PTGS2	rs689470	1	186641058	A	G	-1.11569	0.0381208	0.0235354	2.71E-188	30227	TRUE	reported	igd	0.027557	856.514
eqtl-a-ENSG00000073756	PTGS2	rs35180943	1	186802791	A	G	0.112183	0.0147238	0.204585	2.55E-14	31141	TRUE	reported	igd	0.00186068	58.0479
eqtl-a-ENSG00000073756	PTGS2	rs12037836	1	186966849	C	T	0.241636	0.0118529	0.571235	2.21E-92	31470	TRUE	reported	igd	0.0130341	415.572
[truncated: 24,154 more rows]

## Sheet: Excel S3
Supplementary Excel 3. GO functional analysis of intersection genes in biological processes (BP), cellular components (CC), and molecular functions (MF).
ONTOLOGY	ID	Description	GeneRatio	BgRatio	pvalue	p.adjust	qvalue	geneID	Count
BP	GO:0051607	defense response to virus	40/121	303/18614	1.13614e-41	1.26357e-38	1.08805e-38	PLSCR1/IFI6/IRF7/IFI44L/OAS1/HERC5/OASL/OAS3/RSAD2/ISG15/IFIT3/EIF2AK2/IFIT1/IFITM3/OAS2/PARP9/IFIT5/MX1/DHX58/IFIH1/ZBP1/RTP4/DDX60/DDX60L/TRIM22/IFI27/TRIM6/IFIT2/MX2/STAT1/GBP1/APOBEC3A/AIM2/MID2/BST2/MOV10/CXCL10/TRIM5/RNASE2/GBP3	40
	GO:0140546	defense response to symbiont	40/121	304/18614	1.30264e-41	1.26357e-38	1.08805e-38	PLSCR1/IFI6/IRF7/IFI44L/OAS1/HERC5/OASL/OAS3/RSAD2/ISG15/IFIT3/EIF2AK2/IFIT1/IFITM3/OAS2/PARP9/IFIT5/MX1/DHX58/IFIH1/ZBP1/RTP4/DDX60/DDX60L/TRIM22/IFI27/TRIM6/IFIT2/MX2/STAT1/GBP1/APOBEC3A/AIM2/MID2/BST2/MOV10/CXCL10/TRIM5/RNASE2/GBP3	40
	GO:0009615	response to virus	43/121	408/18614	1.2442e-40	8.04585e-38	6.92825e-38	PLSCR1/IFI6/IRF7/IFI44L/OAS1/HERC5/OASL/OAS3/RSAD2/ISG15/IFI44/IFIT3/EIF2AK2/IFIT1/IFITM3/OAS2/PARP9/IFIT5/MX1/DHX58/IFIH1/ZBP1/RTP4/DDX60/DDX60L/TRIM22/IFI27/TRIM6/IFIT2/MX2/STAT1/GBP1/APOBEC3A/AIM2/MID2/BST2/MOV10/CCL8/CXCL10/TRIM5/LGALS9/RNASE2/GBP3	43
	GO:0048525	negative regulation of viral process	20/121	90/18614	1.23313e-25	5.98068e-23	5.14994e-23	PLSCR1/OAS1/OASL/OAS3/RSAD2/ISG15/EIF2AK2/IFIT1/IFITM3/LY6E/OAS2/IFIT5/MX1/IFIH1/TRIM6/STAT1/APOBEC3A/MID2/BST2/TRIM5	20
	GO:0050792	regulation of viral process	23/121	165/18614	2.048e-24	7.49445e-22	6.45344e-22	PLSCR1/OAS1/OASL/OAS3/RSAD2/ISG15/EIF2AK2/IFIT1/IFITM3/LY6E/OAS2/LAMP3/IFIT5/MX1/IFIH1/TRIM22/TRIM6/STAT1/APOBEC3A/MID2/BST2/TRIM5/LGALS9	23
	GO:1903900	regulation of viral life cycle	22/121	143/18614	2.31787e-24	7.49445e-22	6.45344e-22	PLSCR1/OAS1/OASL/OAS3/RSAD2/ISG15/EIF2AK2/IFIT1/IFITM3/LY6E/OAS2/LAMP3/IFIT5/MX1/IFIH1/TRIM22/TRIM6/APOBEC3A/MID2/BST2/TRIM5/LGALS9	22
	GO:0016032	viral process	30/121	426/18614	7.44957e-23	2.0646e-20	1.77782e-20	PLSCR1/IRF7/OAS1/OASL/OAS3/RSAD2/ISG15/EIF2AK2/IFIT1/IFITM3/LY6E/OAS2/PARP9/CHMP5/LAMP3/IFIT5/MX1/IFIH1/SIGLEC1/TRIM22/IFI27/TRIM6/STAT1/APOBEC3A/MID2/BST2/CCL8/TRIM5/LGALS9/CCL2	30
	GO:0019058	viral life cycle	27/121	320/18614	1.20244e-22	2.63094e-20	2.26549e-20	PLSCR1/OAS1/OASL/OAS3/RSAD2/ISG15/EIF2AK2/IFIT1/IFITM3/LY6E/OAS2/CHMP5/LAMP3/IFIT5/MX1/IFIH1/SIGLEC1/TRIM22/IFI27/TRIM6/APOBEC3A/MID2/BST2/CCL8/TRIM5/LGALS9/CCL2	27
	GO:0045071	negative regulation of viral genome replication	16/121	56/18614	1.22054e-22	2.63094e-20	2.26549e-20	PLSCR1/OAS1/OASL/OAS3/RSAD2/ISG15/EIF2AK2/IFIT1/IFITM3/OAS2/IFIT5/MX1/IFIH1/TRIM6/APOBEC3A/BST2	16
	GO:0019079	viral genome replication	19/121	129/18614	9.18152e-21	1.78121e-18	1.5338e-18	PLSCR1/OAS1/OASL/OAS3/RSAD2/ISG15/EIF2AK2/IFIT1/IFITM3/OAS2/IFIT5/MX1/IFIH1/IFI27/TRIM6/APOBEC3A/BST2/CCL8/CCL2	19
	GO:0045069	regulation of viral genome replication	16/121	86/18614	2.41372e-19	4.25693e-17	3.66563e-17	PLSCR1/OAS1/OASL/OAS3/RSAD2/ISG15/EIF2AK2/IFIT1/IFITM3/OAS2/IFIT5/MX1/IFIH1/TRIM6/APOBEC3A/BST2	16
	GO:0002831	regulation of response to biotic stimulus	26/121	463/18614	2.13362e-17	3.44935e-15	2.97022e-15	PLSCR1/IRF7/OAS1/HERC5/OASL/OAS3/RSAD2/ISG15/USP18/PARP9/DHX58/IFIH1/ZBP1/SERPING1/IFI35/DDX60/TRIM6/STAT1/CARD16/AIM2/CEACAM1/TRIM5/LGALS9/PARP14/GBP5/CD274	26
	GO:0019221	cytokine-mediated signaling pathway	26/121	492/18614	9.33965e-17	1.39376e-14	1.20016e-14	IRF7/OAS1/OASL/OAS3/ISG15/USP18/IFITM3/OAS2/PARP9/MX1/ZBP1/IFI27/TRIM6/STAT1/CARD16/CCR1/AIM2/IL1RN/CEACAM1/CCL8/CXCL10/CCL2/PARP14/LILRA5/CCRL2/CXCL11	26
	GO:0045088	regulation of innate immune response	22/121	373/18614	2.98918e-15	4.14215e-13	3.56678e-13	PLSCR1/IRF7/OAS1/OASL/OAS3/RSAD2/ISG15/USP18/PARP9/DHX58/IFIH1/ZBP1/SERPING1/IFI35/DDX60/TRIM6/AIM2/CEACAM1/TRIM5/LGALS9/PARP14/GBP5	22
	GO:0034340	response to type I interferon	13/121	83/18614	6.90135e-15	8.92574e-13	7.68592e-13	IRF7/OAS1/OAS3/ISG15/IFIT1/USP18/IFITM3/OAS2/MX1/ZBP1/IFI27/TRIM6/STAT1	13
	GO:0071357	cellular response to type I interferon	12/121	77/18614	8.39811e-14	9.65585e-12	8.31461e-12	IRF7/OAS1/OAS3/ISG15/IFIT1/USP18/IFITM3/OAS2/ZBP1/IFI27/TRIM6/STAT1	12
	GO:0140888	interferon-mediated signaling pathway	13/121	100/18614	8.46131e-14	9.65585e-12	8.31461e-12	IRF7/OAS1/OAS3/ISG15/USP18/IFITM3/OAS2/PARP9/ZBP1/IFI27/TRIM6/STAT1/PARP14	13
	GO:0035456	response to interferon-beta	9/121	32/18614	3.79015e-13	4.08494e-11	3.51752e-11	PLSCR1/OAS1/IFITM3/XAF1/TRIM6/STAT1/PNPT1/AIM2/BST2	9
	GO:0060337	type I interferon-mediated signaling pathway	11/121	76/18614	2.21192e-12	2.25848e-10	1.94477e-10	IRF7/OAS1/OAS3/ISG15/USP18/IFITM3/OAS2/ZBP1/IFI27/TRIM6/STAT1	11
	GO:0002833	positive regulation of response to biotic stimulus	17/121	327/18614	4.04686e-11	3.92546e-09	3.3802e-09	PLSCR1/IRF7/OAS1/OASL/OAS3/RSAD2/PARP9/DHX58/IFIH1/ZBP1/IFI35/DDX60/TRIM6/AIM2/TRIM5/GBP5/CD274	17
	GO:0045089	positive regulation of innate immune response	16/121	300/18614	1.08655e-10	1.00377e-08	8.64338e-09	PLSCR1/IRF7/OAS1/OASL/OAS3/RSAD2/PARP9/DHX58/IFIH1/ZBP1/IFI35/DDX60/TRIM6/AIM2/TRIM5/GBP5	16
	GO:0031349	positive regulation of defense response	18/121	441/18614	5.32072e-10	4.69191e-08	4.04018e-08	PLSCR1/IRF7/OAS1/OASL/OAS3/RSAD2/PARP9/DHX58/IFIH1/ZBP1/IFI35/DDX60/TRIM6/AIM2/FCGR1A/TRIM5/GBP5/LILRA5	18
	GO:0060759	regulation of response to cytokine stimulus	12/121	177/18614	1.78953e-09	1.50943e-07	1.29976e-07	IRF7/OAS1/OAS3/ISG15/USP18/PARP9/IFIH1/ZBP1/TRIM6/CARD16/IL1RN/PARP14	12
	GO:0045824	negative regulation of innate immune response	9/121	78/18614	1.9195e-09	1.5516e-07	1.33608e-07	OAS1/OAS3/ISG15/USP18/DHX58/SERPING1/CEACAM1/LGALS9/PARP14	9
	GO:0039530	MDA-5 signaling pathway	5/121	11/18614	4.78289e-09	3.71152e-07	3.19598e-07	IRF7/OAS3/DHX58/IFIH1/DDX60	5
	GO:0032481	positive regulation of type I interferon production	8/121	62/18614	6.3644e-09	4.74882e-07	4.08919e-07	IRF7/OAS1/OAS3/ISG15/OAS2/DHX58/IFIH1/STAT1	8
	GO:0002832	negative regulation of response to biotic stimulus	10/121	125/18614	8.74572e-09	6.28396e-07	5.41109e-07	OAS1/OAS3/ISG15/USP18/DHX58/SERPING1/CARD16/CEACAM1/LGALS9/PARP14	10
	GO:0060338	regulation of type I interferon-mediated signaling pathway	7/121	42/18614	9.1984e-09	6.37318e-07	5.48792e-07	IRF7/OAS1/OAS3/ISG15/USP18/ZBP1/TRIM6	7
	GO:0001959	regulation of cytokine-mediated signaling pathway	11/121	165/18614	1.04656e-08	7.00115e-07	6.02866e-07	IRF7/OAS1/OAS3/ISG15/USP18/PARP9/ZBP1/TRIM6/CARD16/IL1RN/PARP14	11
	GO:0140374	antiviral innate immune response	6/121	26/18614	1.3785e-08	8.91432e-07	7.67609e-07	OAS1/IFIT1/MX1/DHX58/IFIH1/CXCL10	6
	GO:0046596	regulation of viral entry into host cell	7/121	48/18614	2.43086e-08	1.4756e-06	1.27064e-06	IFITM3/LY6E/TRIM22/TRIM6/MID2/TRIM5/LGALS9	7
	GO:0034341	response to type II interferon	10/121	139/18614	2.43399e-08	1.4756e-06	1.27064e-06	IFITM3/PARP9/STAT1/GBP1/BST2/CCL8/LGALS9/CCL2/PARP14/GBP5	10
	GO:0002218	activation of innate immune response	12/121	233/18614	3.92212e-08	2.30573e-06	1.98546e-06	IRF7/OAS1/OASL/OAS3/RSAD2/DHX58/IFIH1/ZBP1/IFI35/DDX60/AIM2/TRIM5	12
	GO:0052372	modulation by symbiont of entry into host	7/121	55/18614	6.45268e-08	3.68182e-06	3.1704e-06	IFITM3/LY6E/TRIM22/TRIM6/MID2/TRIM5/LGALS9	7
	GO:0035455	response to interferon-alpha	5/121	18/18614	8.55283e-08	4.74071e-06	4.08221e-06	EIF2AK2/IFITM3/LAMP3/MX2/BST2	5
	GO:0051701	biological process involved in interaction with host	11/121	206/18614	1.03045e-07	5.55296e-06	4.78164e-06	PLSCR1/IFIT1/IFITM3/LY6E/CHMP5/SIGLEC1/TRIM22/TRIM6/MID2/TRIM5/LGALS9	11
	GO:0001819	positive regulation of cytokine production	16/121	489/18614	1.14246e-07	5.99021e-06	5.15814e-06	IRF7/OAS1/OAS3/RSAD2/ISG15/EIF2AK2/OAS2/DHX58/IFIH1/TRIM6/STAT1/AIM2/LGALS9/GBP5/LILRA5/CD274	16
	GO:0044403	biological process involved in symbiotic interaction	13/121	313/18614	1.29305e-07	6.53985e-06	5.63144e-06	PLSCR1/IFIT1/IFITM3/LY6E/CHMP5/SIGLEC1/TRIM22/IFI27/TRIM6/MID2/CCL8/TRIM5/LGALS9	13
	GO:0043903	regulation of biological process involved in symbiotic interaction	7/121	61/18614	1.34331e-07	6.53985e-06	5.63144e-06	IFITM3/LY6E/TRIM22/TRIM6/MID2/TRIM5/LGALS9	7
	GO:0002253	activation of immune response	16/121	495/18614	1.34842e-07	6.53985e-06	5.63144e-06	PLSCR1/IRF7/OAS1/OASL/OAS3/RSAD2/DHX58/IFIH1/ZBP1/SERPING1/IFI35/DDX60/GBP1/AIM2/CEACAM1/TRIM5	16
	GO:0032728	positive regulation of interferon-beta production	6/121	38/18614	1.55106e-07	7.33916e-06	6.31972e-06	IRF7/OAS1/OAS3/ISG15/OAS2/IFIH1	6
	GO:0002753	cytosolic pattern recognition receptor signaling pathway	8/121	95/18614	1.91425e-07	8.84202e-06	7.61383e-06	IRF7/OAS1/OASL/OAS3/RSAD2/DHX58/IFIH1/DDX60	8
	GO:0044000	movement in host	10/121	185/18614	3.59457e-07	1.62174e-05	1.39647e-05	PLSCR1/IFITM3/LY6E/CHMP5/SIGLEC1/TRIM22/TRIM6/MID2/TRIM5/LGALS9	10
	GO:0032479	regulation of type I interferon production	8/121	104/18614	3.86395e-07	1.66579e-05	1.43441e-05	IRF7/OAS1/OAS3/ISG15/OAS2/DHX58/IFIH1/STAT1	8
	GO:0032606	type I interferon production	8/121	104/18614	3.86395e-07	1.66579e-05	1.43441e-05	IRF7/OAS1/OAS3/ISG15/OAS2/DHX58/IFIH1/STAT1	8
	GO:0035458	cellular response to interferon-beta	5/121	24/18614	4.11255e-07	1.73442e-05	1.4935e-05	OAS1/TRIM6/STAT1/PNPT1/AIM2	5
	GO:0002221	pattern recognition receptor signaling pathway	10/121	189/18614	4.3794e-07	1.80767e-05	1.55657e-05	IRF7/OAS1/OASL/OAS3/RSAD2/DHX58/IFIH1/IFI35/DDX60/AIM2	10
	GO:1903901	negative regulation of viral life cycle	5/121	26/18614	6.29884e-07	2.54578e-05	2.19216e-05	IFITM3/LY6E/MID2/BST2/TRIM5	5
	GO:0046718	viral entry into host cell	9/121	153/18614	6.97908e-07	2.76314e-05	2.37933e-05	PLSCR1/IFITM3/LY6E/SIGLEC1/TRIM22/TRIM6/MID2/TRIM5/LGALS9	9
	GO:0071346	cellular response to type II interferon	8/121	116/18614	8.93227e-07	3.46572e-05	2.98432e-05	PARP9/STAT1/GBP1/CCL8/LGALS9/CCL2/PARP14/GBP5	8
	GO:0044409	entry into host	9/121	160/18614	1.01579e-06	3.86399e-05	3.32727e-05	PLSCR1/IFITM3/LY6E/SIGLEC1/TRIM22/TRIM6/MID2/TRIM5/LGALS9	9
	GO:0002758	innate immune response-activating signaling pathway	10/121	209/18614	1.09962e-06	4.10245e-05	3.5326e-05	IRF7/OAS1/OASL/OAS3/RSAD2/DHX58/IFIH1/IFI35/DDX60/AIM2	10
	GO:0032102	negative regulation of response to external stimulus	14/121	446/18614	1.22861e-06	4.49719e-05	3.87251e-05	OAS1/OAS3/ISG15/USP18/DHX58/SERPING1/TNFAIP6/CARD16/CEACAM1/EPPK1/LGALS9/CCL2/FAP/PARP14	14
	GO:0002764	immune response-regulating signaling pathway	14/121	450/18614	1.36478e-06	4.90311e-05	4.22205e-05	PLSCR1/IRF7/OAS1/OASL/OAS3/RSAD2/DHX58/IFIH1/IFI35/DDX60/GBP1/AIM2/CEACAM1/FCGR1A	14
	GO:0001960	negative regulation of cytokine-mediated signaling pathway	7/121	87/18614	1.56514e-06	5.52067e-05	4.75383e-05	OAS1/OAS3/ISG15/USP18/CARD16/IL1RN/PARP14	7
	GO:0032608	interferon-beta production	6/121	56/18614	1.65831e-06	5.64407e-05	4.86009e-05	IRF7/OAS1/OAS3/ISG15/OAS2/IFIH1	6
	GO:0032648	regulation of interferon-beta production	6/121	56/18614	1.65831e-06	5.64407e-05	4.86009e-05	IRF7/OAS1/OAS3/ISG15/OAS2/IFIH1	6
	GO:0071222	cellular response to lipopolysaccharide	10/121	224/18614	2.05726e-06	6.88118e-05	5.92535e-05	CHMP5/CMPK2/CARD16/CXCL10/TRIM5/ABCA1/CCL2/PLSCR4/CXCL11/CD274	10
	GO:0060761	negative regulation of response to cytokine stimulus	7/121	92/18614	2.28449e-06	7.51173e-05	6.46832e-05	OAS1/OAS3/ISG15/USP18/CARD16/IL1RN/PARP14	7
	GO:0032496	response to lipopolysaccharide	12/121	345/18614	2.6023e-06	8.41411e-05	7.24536e-05	CHMP5/CMPK2/TRIM6/CARD16/CXCL10/TRIM5/LGALS9/ABCA1/CCL2/PLSCR4/CXCL11/CD274	12
	GO:0071219	cellular response to molecule of bacterial origin	10/121	237/18614	3.40812e-06	0.000107235	9.23395e-05	CHMP5/CMPK2/CARD16/CXCL10/TRIM5/ABCA1/CCL2/PLSCR4/CXCL11/CD274	10
	GO:0002683	negative regulation of immune system process	14/121	487/18614	3.42709e-06	0.000107235	9.23395e-05	OAS1/OAS3/ISG15/USP18/DHX58/SERPING1/TNFAIP6/GBP1/BST2/CEACAM1/LGALS9/CCL2/PARP14/CD274	14
	GO:0002757	immune response-activating signaling pathway	13/121	423/18614	3.80936e-06	0.000117304	0.00010101	PLSCR1/IRF7/OAS1/OASL/OAS3/RSAD2/DHX58/IFIH1/IFI35/DDX60/GBP1/AIM2/CEACAM1	13
	GO:0050777	negative regulation of immune response	9/121	191/18614	4.38949e-06	0.000131364	0.000113117	OAS1/OAS3/ISG15/USP18/DHX58/SERPING1/CEACAM1/LGALS9/PARP14	9
	GO:0060760	positive regulation of response to cytokine stimulus	6/121	66/18614	4.40139e-06	0.000131364	0.000113117	IRF7/PARP9/IFIH1/ZBP1/TRIM6/PARP14	6
	GO:0002237	response to molecule of bacterial origin	12/121	366/18614	4.76978e-06	0.000140203	0.000120728	CHMP5/CMPK2/TRIM6/CARD16/CXCL10/TRIM5/LGALS9/ABCA1/CCL2/PLSCR4/CXCL11/CD274	12
	GO:0060339	negative regulation of type I interferon-mediated signaling pathway	4/121	20/18614	7.59412e-06	0.000219889	0.000189346	OAS1/OAS3/ISG15/USP18	4
	GO:0071216	cellular response to biotic stimulus	10/121	264/18614	8.83031e-06	0.000251924	0.00021693	CHMP5/CMPK2/CARD16/CXCL10/TRIM5/ABCA1/CCL2/PLSCR4/CXCL11/CD274	10
	GO:0051092	positive regulation of NF-kappaB transcription factor activity	8/121	159/18614	9.44407e-06	0.000265529	0.000228646	EIF2AK2/TRIM22/TRIM6/CARD16/AIM2/MID2/TRIM5/LGALS9	8
	GO:0062208	positive regulation of pattern recognition receptor signaling pathway	5/121	45/18614	1.06002e-05	0.000293777	0.00025297	OASL/RSAD2/DHX58/IFI35/DDX60	5
	GO:0032069	regulation of nuclease activity	4/121	22/18614	1.13509e-05	0.000305844	0.000263361	OAS1/OASL/OAS3/OAS2	4
	GO:0046597	negative regulation of viral entry into host cell	4/121	22/18614	1.13509e-05	0.000305844	0.000263361	IFITM3/LY6E/MID2/TRIM5	4
	GO:0050688	regulation of defense response to virus	6/121	79/18614	1.25707e-05	0.000334069	0.000287666	HERC5/PARP9/DHX58/TRIM6/STAT1/AIM2	6
	GO:0031348	negative regulation of defense response	10/121	284/18614	1.66435e-05	0.00043633	0.000375722	OAS1/OAS3/ISG15/USP18/DHX58/SERPING1/TNFAIP6/CEACAM1/LGALS9/PARP14	10
	GO:0098586	cellular response to virus	6/121	85/18614	1.91618e-05	0.000495652	0.000426804	IFI6/OAS1/IFIH1/TRIM6/CXCL10/LGALS9	6
	GO:0039529	RIG-I signaling pathway	4/121	27/18614	2.65571e-05	0.000677906	0.000583742	OASL/OAS3/DHX58/DDX60	4
	GO:0070098	chemokine-mediated signaling pathway	6/121	91/18614	2.82933e-05	0.000712845	0.000613828	CCR1/CCL8/CXCL10/CCL2/CCRL2/CXCL11	6
	GO:1900246	positive regulation of RIG-I signaling pathway	3/121	10/18614	3.11005e-05	0.000773525	0.000666079	OASL/DHX58/DDX60	3
	GO:0043123	positive regulation of I-kappaB kinase/NF-kappaB signaling	8/121	192/18614	3.6871e-05	0.00090544	0.000779671	IFIT5/TRIM22/TRIM6/CARD16/MID2/BST2/TRIM5/LGALS9	8
	GO:0070555	response to interleukin-1	7/121	141/18614	3.79154e-05	0.000919448	0.000791733	ZBP1/GBP1/IL1RN/CCL8/LGALS9/CCL2/GBP3	7
	GO:0001961	positive regulation of cytokine-mediated signaling pathway	5/121	59/18614	4.03966e-05	0.000967524	0.000833131	IRF7/PARP9/ZBP1/TRIM6/PARP14	5
	GO:0002697	regulation of immune effector process	11/121	384/18614	4.19224e-05	0.000991822	0.000854054	RSAD2/DHX58/SERPING1/DDX60/TRIM6/BST2/CEACAM1/FCGR1A/LGALS9/CD1C/DNASE1L3	11
	GO:1990868	response to chemokine	6/121	99/18614	4.5596e-05	0.00105305	0.000906777	CCR1/CCL8/CXCL10/CCL2/CCRL2/CXCL11	6
	GO:1990869	cellular response to chemokine	6/121	99/18614	4.5596e-05	0.00105305	0.000906777	CCR1/CCL8/CXCL10/CCL2/CCRL2/CXCL11	6
	GO:0002230	positive regulation of defense response to virus by host	4/121	31/18614	4.66669e-05	0.0010651	0.000917156	PARP9/TRIM6/STAT1/AIM2	4
	GO:0043122	regulation of I-kappaB kinase/NF-kappaB signaling	9/121	258/18614	4.80691e-05	0.00108435	0.00093373	IFIT5/TRIM22/TRIM6/STAT1/CARD16/MID2/BST2/TRIM5/LGALS9	9
	GO:0032760	positive regulation of tumor necrosis factor production	6/121	105/18614	6.34462e-05	0.00141478	0.00121826	OAS1/OAS3/OAS2/IFIH1/LGALS9/LILRA5	6
	GO:0062207	regulation of pattern recognition receptor signaling pathway	6/121	107/18614	7.05006e-05	0.00155422	0.00133833	IRF7/OASL/RSAD2/DHX58/IFI35/DDX60	6
	GO:1903557	positive regulation of tumor necrosis factor superfamily cytokine production	6/121	109/18614	7.81674e-05	0.00170387	0.0014672	OAS1/OAS3/OAS2/IFIH1/LGALS9/LILRA5	6
	GO:0071347	cellular response to interleukin-1	6/121	111/18614	8.64847e-05	0.00186423	0.00160528	ZBP1/GBP1/IL1RN/CCL8/CCL2/GBP3	6
	GO:0071639	positive regulation of monocyte chemotactic protein-1 production	3/121	15/18614	0.000115152	0.00245489	0.0021139	OAS1/OAS3/LGALS9	3
	GO:0007249	I-kappaB kinase/NF-kappaB signaling	9/121	293/18614	0.000127123	0.00268065	0.00230829	IFIT5/TRIM22/TRIM6/STAT1/CARD16/MID2/BST2/TRIM5/LGALS9	9
	GO:0001818	negative regulation of cytokine production	10/121	371/18614	0.00015596	0.00320811	0.00276249	OAS1/OAS3/DHX58/CARD16/GBP1/BST2/CEACAM1/LGALS9/LILRA5/CD274	10
	GO:0032733	positive regulation of interleukin-10 production	4/121	42/18614	0.000157098	0.00320811	0.00276249	ISG15/LGALS9/LILRA5/CD274	4
	GO:0050691	regulation of defense response to virus by host	4/121	42/18614	0.000157098	0.00320811	0.00276249	PARP9/TRIM6/STAT1/AIM2	4
	GO:0032612	interleukin-1 production	6/121	131/18614	0.000214842	0.00429684	0.00369999	CARD16/AIM2/CEACAM1/LGALS9/GBP5/LILRA5	6
	GO:0032652	regulation of interleukin-1 production	6/121	131/18614	0.000214842	0.00429684	0.00369999	CARD16/AIM2/CEACAM1/LGALS9/GBP5/LILRA5	6
	GO:0071706	tumor necrosis factor superfamily cytokine production	7/121	190/18614	0.000244987	0.00480075	0.00413391	OAS1/OAS3/OAS2/IFIH1/LGALS9/LILRA5/CD274	7
	GO:1903555	regulation of tumor necrosis factor superfamily cytokine production	7/121	190/18614	0.000244987	0.00480075	0.00413391	OAS1/OAS3/OAS2/IFIH1/LGALS9/LILRA5/CD274	7
	GO:0039535	regulation of RIG-I signaling pathway	3/121	20/18614	0.000281745	0.00541173	0.00466002	OASL/DHX58/DDX60	3
	GO:0060340	positive regulation of type I interferon-mediated signaling pathway	3/121	20/18614	0.000281745	0.00541173	0.00466002	IRF7/ZBP1/TRIM6	3
	GO:0071605	monocyte chemotactic protein-1 production	3/121	21/18614	0.000327147	0.00616179	0.00530589	OAS1/OAS3/LGALS9	3
	GO:0071637	regulation of monocyte chemotactic protein-1 production	3/121	21/18614	0.000327147	0.00616179	0.00530589	OAS1/OAS3/LGALS9	3
	GO:0051091	positive regulation of DNA-binding transcription factor activity	8/121	271/18614	0.000396617	0.00739842	0.00637075	EIF2AK2/TRIM22/TRIM6/CARD16/AIM2/MID2/TRIM5/LGALS9	8
	GO:0039531	regulation of viral-induced cytoplasmic pattern recognition receptor signaling pathway	4/121	54/18614	0.000417999	0.00772304	0.00665028	OASL/RSAD2/DHX58/DDX60	4
	GO:0032727	positive regulation of interferon-alpha production	3/121	23/18614	0.00043151	0.00789744	0.00680045	IRF7/IFIH1/STAT1	3
	GO:0060333	type II interferon-mediated signaling pathway	3/121	25/18614	0.000555116	0.0100647	0.00866668	PARP9/STAT1/PARP14	3
	GO:0030593	neutrophil chemotaxis	5/121	107/18614	0.000669505	0.0120263	0.0103558	TNFAIP6/CCL8/CXCL10/CCL2/CXCL11	5
	GO:0032682	negative regulation of chemokine production	3/121	27/18614	0.000699306	0.0124464	0.0107175	OAS1/OAS3/LGALS9	3
	GO:0032731	positive regulation of interleukin-1 beta production	4/121	63/18614	0.000752701	0.0132274	0.0113901	AIM2/LGALS9/GBP5/LILRA5	4
	GO:0030522	intracellular receptor signaling pathway	8/121	299/18614	0.000756828	0.0132274	0.0113901	IRF7/OAS1/OASL/OAS3/RSAD2/DHX58/IFIH1/DDX60	8
	GO:0048247	lymphocyte chemotaxis	4/121	64/18614	0.000798884	0.0138378	0.0119157	CCL8/CXCL10/CCL2/CXCL11	4
	GO:0032611	interleukin-1 beta production	5/121	112/18614	0.000823402	0.0140123	0.0120659	CARD16/AIM2/LGALS9/GBP5/LILRA5	5
	GO:0032651	regulation of interleukin-1 beta production	5/121	112/18614	0.000823402	0.0140123	0.0120659	CARD16/AIM2/LGALS9/GBP5/LILRA5	5
	GO:0032607	interferon-alpha production	3/121	29/18614	0.000865363	0.0144658	0.0124564	IRF7/IFIH1/STAT1	3
	GO:0032647	regulation of interferon-alpha production	3/121	29/18614	0.000865363	0.0144658	0.0124564	IRF7/IFIH1/STAT1	3
	GO:0071356	cellular response to tumor necrosis factor	7/121	235/18614	0.000872421	0.0144658	0.0124564	STAT1/CARD16/GBP1/AIM2/CCL8/CCL2/GBP3	7
	GO:0032613	interleukin-10 production	4/121	66/18614	0.000897194	0.0146265	0.0125948	ISG15/LGALS9/LILRA5/CD274	4
	GO:0032653	regulation of interleukin-10 production	4/121	66/18614	0.000897194	0.0146265	0.0125948	ISG15/LGALS9/LILRA5/CD274	4
	GO:0030595	leukocyte chemotaxis	7/121	241/18614	0.00101044	0.0163354	0.0140664	TNFAIP6/CCR1/CCL8/CXCL10/LGALS9/CCL2/CXCL11	7
	GO:0032722	positive regulation of chemokine production	4/121	70/18614	0.00111886	0.0179388	0.015447	OAS1/OAS3/EIF2AK2/LGALS9	4
	GO:0002703	regulation of leukocyte mediated immunity	7/121	246/18614	0.00113811	0.0180979	0.015584	RSAD2/BST2/CEACAM1/FCGR1A/LGALS9/CD1C/DNASE1L3	7
	GO:0002548	monocyte chemotaxis	4/121	71/18614	0.00117977	0.0186077	0.016023	CCR1/CCL8/CXCL10/CCL2	4
	GO:0002443	leukocyte mediated immunity	9/121	401/18614	0.00123588	0.0193355	0.0166497	IRF7/RSAD2/SERPING1/BST2/CEACAM1/FCGR1A/LGALS9/CD1C/DNASE1L3	9
	GO:0032640	tumor necrosis factor production	6/121	185/18614	0.00132815	0.0204492	0.0176088	OAS1/OAS3/OAS2/IFIH1/LGALS9/LILRA5	6
	GO:0032680	regulation of tumor necrosis factor production	6/121	185/18614	0.00132815	0.0204492	0.0176088	OAS1/OAS3/OAS2/IFIH1/LGALS9/LILRA5	6
	GO:0032732	positive regulation of interleukin-1 production	4/121	74/18614	0.00137637	0.020977	0.0180632	AIM2/LGALS9/GBP5/LILRA5	4
	GO:0044546	NLRP3 inflammasome complex assembly	3/121	34/18614	0.00138405	0.020977	0.0180632	EIF2AK2/AIM2/GBP5	3
	GO:0002688	regulation of leukocyte chemotaxis	5/121	126/18614	0.00139489	0.0209774	0.0180636	TNFAIP6/CCR1/CXCL10/LGALS9/CCL2	5
	GO:0034612	response to tumor necrosis factor	7/121	257/18614	0.00146361	0.0218416	0.0188077	STAT1/CARD16/GBP1/AIM2/CCL8/CCL2/GBP3	7
	GO:1990266	neutrophil migration	5/121	128/18614	0.00149565	0.0221493	0.0190726	TNFAIP6/CCL8/CXCL10/CCL2/CXCL11	5
	GO:0050727	regulation of inflammatory response	9/121	414/18614	0.00153986	0.0225797	0.0194432	USP18/ZBP1/IFI35/TNFAIP6/CARD16/AIM2/FCGR1A/DNASE1L3/LILRA5	9
	GO:0051928	positive regulation of calcium ion transport	5/121	129/18614	0.00154799	0.0225797	0.0194432	CCR1/CXCL10/CCL2/LILRA5/CXCL11	5
	GO:0140632	inflammasome complex assembly	3/121	36/18614	0.0016359	0.0236839	0.0203941	EIF2AK2/AIM2/GBP5	3
	GO:0071621	granulocyte chemotaxis	5/121	131/18614	0.0016567	0.0238073	0.0205004	TNFAIP6/CCL8/CXCL10/CCL2/CXCL11	5
	GO:0061045	negative regulation of wound healing	4/121	78/18614	0.00167264	0.0238597	0.0205455	SERPING1/CEACAM1/EPPK1/FAP	4
	GO:0002699	positive regulation of immune effector process	7/121	267/18614	0.00181881	0.025623	0.0220639	RSAD2/DHX58/DDX60/TRIM6/FCGR1A/LGALS9/CD1C	7
	GO:2000659	regulation of interleukin-1-mediated signaling pathway	2/121	10/18614	0.00182267	0.025623	0.0220639	ZBP1/IL1RN	2
	GO:0071674	mononuclear cell migration	6/121	202/18614	0.00207348	0.0289392	0.0249194	CCR1/CCL8/CXCL10/LGALS9/CCL2/CXCL11	6
	GO:0001909	leukocyte mediated cytotoxicity	5/121	139/18614	0.00214827	0.0297689	0.0256339	CEACAM1/FCGR1A/LGALS9/CD1C/DNASE1L3	5
	GO:0002819	regulation of adaptive immune response	6/121	205/18614	0.00223245	0.0307159	0.0264494	IRF7/RSAD2/CEACAM1/FCGR1A/CD1C/CD274	6
	GO:2000562	negative regulation of CD4-positive, alpha-beta T cell proliferation	2/121	12/18614	0.0026506	0.0362125	0.0311824	LGALS9/CD274	2
	GO:0045637	regulation of myeloid cell differentiation	6/121	214/18614	0.00276486	0.0375092	0.0322991	IRF7/ISG15/TNFAIP6/STAT1/CCR1/CEACAM1	6
	GO:0070234	positive regulation of T cell apoptotic process	2/121	13/18614	0.00311924	0.0420232	0.036186	LGALS9/CD274	2
	GO:1903035	negative regulation of response to wounding	4/121	93/18614	0.00317776	0.0425163	0.0366106	SERPING1/CEACAM1/EPPK1/FAP	4
	GO:0050729	positive regulation of inflammatory response	5/121	154/18614	0.00334471	0.0444434	0.0382701	ZBP1/IFI35/AIM2/FCGR1A/LILRA5	5
	GO:0001910	regulation of leukocyte mediated cytotoxicity	4/121	95/18614	0.00343068	0.0452756	0.0389866	CEACAM1/LGALS9/CD1C/DNASE1L3	4
	GO:0002449	lymphocyte mediated immunity	7/121	300/18614	0.00348304	0.0456561	0.0393143	IRF7/RSAD2/SERPING1/CEACAM1/FCGR1A/LGALS9/CD1C	7
	GO:0097530	granulocyte migration	5/121	156/18614	0.0035343	0.0459475	0.0395652	TNFAIP6/CCL8/CXCL10/CCL2/CXCL11	5
	GO:0006878	intracellular copper ion homeostasis	2/121	14/18614	0.00362369	0.0459475	0.0395652	SCO2/MT2A	2
	GO:0043301	negative regulation of leukocyte degranulation	2/121	14/18614	0.00362369	0.0459475	0.0395652	CEACAM1/LGALS9	2
	GO:0060330	regulation of response to type II interferon	2/121	14/18614	0.00362369	0.0459475	0.0395652	PARP9/PARP14	2
	GO:0060334	regulation of type II interferon-mediated signaling pathway	2/121	14/18614	0.00362369	0.0459475	0.0395652	PARP9/PARP14	2
	GO:0032642	regulation of chemokine production	4/121	98/18614	0.00383521	0.0483136	0.0416027	OAS1/OAS3/EIF2AK2/LGALS9	4
	GO:0032602	chemokine production	4/121	99/18614	0.00397693	0.0497757	0.0428617	OAS1/OAS3/EIF2AK2/LGALS9	4
	GO:0032897	negative regulation of viral transcription	2/121	15/18614	0.00416347	0.0511211	0.0440201	IFITM3/MID2	2
	GO:0046007	negative regulation of activated T cell proliferation	2/121	15/18614	0.00416347	0.0511211	0.0440201	LGALS9/CD274	2
	GO:0150011	regulation of neuron projection arborization	2/121	15/18614	0.00416347	0.0511211	0.0440201	NTNG2/MOV10	2
	GO:0030195	negative regulation of blood coagulation	3/121	50/18614	0.00420395	0.0512935	0.0441686	SERPING1/CEACAM1/FAP	3
	GO:0002460	adaptive immune response based on somatic recombination of immune receptors built from immunoglobulin superfamily domains	7/121	311/18614	0.00423895	0.0513973	0.044258	IRF7/RSAD2/SERPING1/CEACAM1/FCGR1A/CD1C/CD274	7
	GO:0060326	cell chemotaxis	7/121	312/18614	0.00431338	0.0519749	0.0447553	TNFAIP6/CCR1/CCL8/CXCL10/LGALS9/CCL2/CXCL11	7
	GO:1900047	negative regulation of hemostasis	3/121	51/18614	0.00444574	0.0531441	0.0457621	SERPING1/CEACAM1/FAP	3
	GO:0042742	defense response to bacterium	7/121	314/18614	0.0044652	0.0531441	0.0457621	OAS1/OAS3/ISG15/OAS2/RNF213/FCGR1A/RNASE1	7
	GO:0045332	phospholipid translocation	3/121	52/18614	0.0046958	0.0550414	0.0473959	PLSCR1/ABCA1/PLSCR4	3
	GO:0044790	suppression of viral release by host	2/121	16/18614	0.0047381	0.0550414	0.0473959	MID2/TRIM5	2
	GO:0046642	negative regulation of alpha-beta T cell proliferation	2/121	16/18614	0.0047381	0.0550414	0.0473959	LGALS9/CD274	2
	GO:0070230	positive regulation of lymphocyte apoptotic process	2/121	16/18614	0.0047381	0.0550414	0.0473959	LGALS9/CD274	2
	GO:0097529	myeloid leukocyte migration	6/121	241/18614	0.00493834	0.0570261	0.0491049	TNFAIP6/CCR1/CCL8/CXCL10/CCL2/CXCL11	6
	GO:0050819	negative regulation of coagulation	3/121	54/18614	0.00522104	0.0599339	0.0516088	SERPING1/CEACAM1/FAP	3
	GO:0090305	nucleic acid phosphodiester bond hydrolysis	6/121	245/18614	0.00534409	0.0603105	0.0519331	PLSCR1/PNPT1/SLFN12/RNASE2/DNASE1L3/RNASE1	6
	GO:0055070	copper ion homeostasis	2/121	17/18614	0.00534712	0.0603105	0.0519331	SCO2/MT2A	2
	GO:0071360	cellular response to exogenous dsRNA	2/121	17/18614	0.00534712	0.0603105	0.0519331	IFIT1/IFIH1	2
	GO:0031341	regulation of cell killing	4/121	110/18614	0.00577585	0.0647697	0.0557729	CEACAM1/LGALS9/CD1C/DNASE1L3	4
	GO:0051770	positive regulation of nitric-oxide synthase biosynthetic process	2/121	18/18614	0.00599006	0.0660268	0.0568554	STAT1/CCL2	2
	GO:0072567	chemokine (C-X-C motif) ligand 2 production	2/121	18/18614	0.00599006	0.0660268	0.0568554	OAS1/OAS3	2
	GO:2000341	regulation of chemokine (C-X-C motif) ligand 2 production	2/121	18/18614	0.00599006	0.0660268	0.0568554	OAS1/OAS3	2
	GO:0034204	lipid translocation	3/121	57/18614	0.00607285	0.0665611	0.0573155	PLSCR1/ABCA1/PLSCR4	3
	GO:0046782	regulation of viral transcription	2/121	19/18614	0.00666646	0.0726569	0.0625646	IFITM3/MID2	2
	GO:0070371	ERK1 and ERK2 cascade	7/121	341/18614	0.0069348	0.0751593	0.0647193	HESX1/CCR1/GBP1/CEACAM1/CCL8/LGALS9/CCL2	7
	GO:0002886	regulation of myeloid leukocyte mediated immunity	3/121	60/18614	0.00700303	0.0754771	0.064993	FCGR1A/LGALS9/DNASE1L3	3
	GO:0002706	regulation of lymphocyte mediated immunity	5/121	184/18614	0.00706314	0.0757043	0.0651887	RSAD2/CEACAM1/FCGR1A/LGALS9/CD1C	5
	GO:0045953	negative regulation of natural killer cell mediated cytotoxicity	2/121	20/18614	0.00737587	0.0786219	0.067701	CEACAM1/LGALS9	2
	GO:0097035	regulation of membrane lipid distribution	3/121	62/18614	0.00766753	0.0812842	0.0699935	PLSCR1/ABCA1/PLSCR4	3
	GO:0002822	regulation of adaptive immune response based on somatic recombination of immune receptors built from immunoglobulin superfamily domains	5/121	190/18614	0.00805679	0.083326	0.0717517	RSAD2/CEACAM1/FCGR1A/CD1C/CD274	5
	GO:0002716	negative regulation of natural killer cell mediated immunity	2/121	21/18614	0.00811784	0.083326	0.0717517	CEACAM1/LGALS9	2
	GO:0002837	regulation of immune response to tumor cell	2/121	21/18614	0.00811784	0.083326	0.0717517	CEACAM1/CD274	2
	GO:0032616	interleukin-13 production	2/121	21/18614	0.00811784	0.083326	0.0717517	LGALS9/LILRA5	2
	GO:0032656	regulation of interleukin-13 production	2/121	21/18614	0.00811784	0.083326	0.0717517	LGALS9/LILRA5	2
	GO:0090026	positive regulation of monocyte chemotaxis	2/121	21/18614	0.00811784	0.083326	0.0717517	CCR1/CXCL10	2
	GO:0002698	negative regulation of immune effector process	4/121	122/18614	0.00828167	0.0836794	0.072056	SERPING1/BST2/CEACAM1/LGALS9	4
	GO:0071675	regulation of mononuclear cell migration	4/121	122/18614	0.00828167	0.0836794	0.072056	CCR1/CXCL10/LGALS9/CCL2	4
	GO:0072676	lymphocyte migration	4/121	122/18614	0.00828167	0.0836794	0.072056	CCL8/CXCL10/CCL2/CXCL11	4
	GO:0002761	regulation of myeloid leukocyte differentiation	4/121	123/18614	0.00851792	0.0851792	0.0733475	IRF7/TNFAIP6/CCR1/CEACAM1	4
	GO:0002824	positive regulation of adaptive immune response based on somatic recombination of immune receptors built from immunoglobulin superfamily domains	4/121	123/18614	0.00851792	0.0851792	0.0733475	RSAD2/FCGR1A/CD1C/CD274	4
	GO:0031663	lipopolysaccharide-mediated signaling pathway	3/121	65/18614	0.008732	0.0858226	0.0739015	CARD16/TRIM5/CCL2	3
	GO:0002834	regulation of response to tumor cell	2/121	22/18614	0.00889193	0.0858226	0.0739015	CEACAM1/CD274	2
	GO:0035739	CD4-positive, alpha-beta T cell proliferation	2/121	22/18614	0.00889193	0.0858226	0.0739015	LGALS9/CD274	2
	GO:0051767	nitric-oxide synthase biosynthetic process	2/121	22/18614	0.00889193	0.0858226	0.0739015	STAT1/CCL2	2
	GO:0051769	regulation of nitric-oxide synthase biosynthetic process	2/121	22/18614	0.00889193	0.0858226	0.0739015	STAT1/CCL2	2
	GO:0071359	cellular response to dsRNA	2/121	22/18614	0.00889193	0.0858226	0.0739015	IFIT1/IFIH1	2
	GO:2000561	regulation of CD4-positive, alpha-beta T cell proliferation	2/121	22/18614	0.00889193	0.0858226	0.0739015	LGALS9/CD274	2
	GO:0001906	cell killing	5/121	197/18614	0.00933429	0.0896461	0.0771939	CEACAM1/FCGR1A/LGALS9/CD1C/DNASE1L3	5
	GO:1901224	positive regulation of NIK/NF-kappaB signaling	3/121	67/18614	0.00948738	0.0906676	0.0780735	EIF2AK2/IFI35/LGALS9	3
	GO:0002689	negative regulation of leukocyte chemotaxis	2/121	23/18614	0.00969768	0.0913277	0.0786419	TNFAIP6/CCL2	2
	GO:0044827	modulation by host of viral genome replication	2/121	23/18614	0.00969768	0.0913277	0.0786419	IFI27/CCL8	2
	GO:0046794	transport of virus	2/121	23/18614	0.00969768	0.0913277	0.0786419	SIGLEC1/BST2	2
	GO:0002704	negative regulation of leukocyte mediated immunity	3/121	68/18614	0.00987894	0.0925852	0.0797247	BST2/CEACAM1/LGALS9	3
	GO:0002821	positive regulation of adaptive immune response	4/121	129/18614	0.0100284	0.0935337	0.0805415	RSAD2/FCGR1A/CD1C/CD274	4
	GO:1902410	mitotic cytokinetic process	2/121	24/18614	0.0105347	0.0977859	0.0842031	CHMP5/KLHDC8B	2
	GO:0030193	regulation of blood coagulation	3/121	70/18614	0.01069	0.098755	0.0850376	SERPING1/CEACAM1/FAP	3
	GO:0051090	regulation of DNA-binding transcription factor activity	8/121	465/18614	0.0110385	0.101491	0.0873937	EIF2AK2/TRIM22/TRIM6/CARD16/AIM2/MID2/TRIM5/LGALS9	8
	GO:0072678	T cell migration	3/121	71/18614	0.0111095	0.101663	0.0875415	CXCL10/CCL2/CXCL11	3
	GO:0017121	plasma membrane phospholipid scrambling	2/121	25/18614	0.0114025	0.103368	0.0890098	PLSCR1/PLSCR4	2
	GO:0050860	negative regulation of T cell receptor signaling pathway	2/121	25/18614	0.0114025	0.103368	0.0890098	GBP1/CEACAM1	2
	GO:0071677	positive regulation of mononuclear cell migration	3/121	72/18614	0.0115385	0.103633	0.089238	CCR1/CXCL10/LGALS9	3
	GO:1900046	regulation of hemostasis	3/121	72/18614	0.0115385	0.103633	0.089238	SERPING1/CEACAM1/FAP	3
	GO:0061041	regulation of wound healing	4/121	137/18614	0.0122984	0.107978	0.0929796	SERPING1/CEACAM1/EPPK1/FAP	4
	GO:0001911	negative regulation of leukocyte mediated cytotoxicity	2/121	26/18614	0.0123006	0.107978	0.0929796	CEACAM1/LGALS9	2
	GO:0002407	dendritic cell chemotaxis	2/121	26/18614	0.0123006	0.107978	0.0929796	CCR1/LGALS9	2
	GO:1901623	regulation of lymphocyte chemotaxis	2/121	26/18614	0.0123006	0.107978	0.0929796	CXCL10/CCL2	2
	GO:1903306	negative regulation of regulated secretory pathway	2/121	26/18614	0.0123006	0.107978	0.0929796	CEACAM1/LGALS9	2
	GO:0050818	regulation of coagulation	3/121	75/18614	0.0128823	0.112575	0.0969379	SERPING1/CEACAM1/FAP	3
	GO:0010818	T cell chemotaxis	2/121	27/18614	0.0132287	0.114061	0.0982174	CXCL10/CXCL11	2
	GO:0042730	fibrinolysis	2/121	27/18614	0.0132287	0.114061	0.0982174	SERPING1/FAP	2
	GO:2000108	positive regulation of leukocyte apoptotic process	2/121	27/18614	0.0132287	0.114061	0.0982174	LGALS9/CD274	2
	GO:0002418	immune response to tumor cell	2/121	28/18614	0.0141863	0.119072	0.102532	CEACAM1/CD274	2
	GO:0007141	male meiosis I	2/121	28/18614	0.0141863	0.119072	0.102532	REC8/CCNA1	2
	GO:0010528	regulation of transposition	2/121	28/18614	0.0141863	0.119072	0.102532	APOBEC3A/MOV10	2
	GO:0010529	negative regulation of transposition	2/121	28/18614	0.0141863	0.119072	0.102532	APOBEC3A/MOV10	2
	GO:0031664	regulation of lipopolysaccharide-mediated signaling pathway	2/121	28/18614	0.0141863	0.119072	0.102532	CARD16/TRIM5	2
	GO:0070269	pyroptosis	2/121	28/18614	0.0141863	0.119072	0.102532	ZBP1/AIM2	2
	GO:0002437	inflammatory response to antigenic stimulus	3/121	78/18614	0.0143119	0.119072	0.102532	IL1RN/FCGR1A/CYSLTR1	3
	GO:0043154	negative regulation of cysteine-type endopeptidase activity involved in apoptotic process	3/121	78/18614	0.0143119	0.119072	0.102532	IFI6/LAMP3/CARD16	3
	GO:0050900	leukocyte migration	7/121	393/18614	0.0143623	0.119072	0.102532	TNFAIP6/CCR1/CCL8/CXCL10/LGALS9/CCL2/CXCL11	7
	GO:0031342	negative regulation of cell killing	2/121	29/18614	0.0151731	0.124048	0.106817	CEACAM1/LGALS9	2
	GO:0048245	eosinophil chemotaxis	2/121	29/18614	0.0151731	0.124048	0.106817	CCL8/CCL2	2
	GO:0090025	regulation of monocyte chemotaxis	2/121	29/18614	0.0151731	0.124048	0.106817	CCR1/CXCL10	2
	GO:0010508	positive regulation of autophagy	4/121	146/18614	0.0152182	0.124048	0.106817	TRIM22/TRIM6/MID2/TRIM5	4
	GO:0010876	lipid localization	8/121	497/18614	0.0159236	0.129254	0.1113	PLSCR1/RNF213/CEACAM1/APOL6/ABCA1/GRAMD1B/PLSCR4/RETN	8
	GO:0002507	tolerance induction	2/121	30/18614	0.0161885	0.130314	0.112213	LGALS9/CD274	2
	GO:0070498	interleukin-1-mediated signaling pathway	2/121	30/18614	0.0161885	0.130314	0.112213	ZBP1/IL1RN	2
	GO:0002573	myeloid leukocyte differentiation	5/121	227/18614	0.0163953	0.130893	0.112711	IRF7/TNFAIP6/BATF2/CCR1/CEACAM1	5
	GO:0002685	regulation of leukocyte migration	5/121	227/18614	0.0163953	0.130893	0.112711	TNFAIP6/CCR1/CXCL10/LGALS9/CCL2	5
	GO:0072527	pyrimidine-containing compound metabolic process	3/121	83/18614	0.0168872	0.134267	0.115617	CMPK2/APOBEC3A/TKTL1	3
	GO:0070372	regulation of ERK1 and ERK2 cascade	6/121	315/18614	0.0170212	0.13478	0.116059	CCR1/GBP1/CEACAM1/CCL8/LGALS9/CCL2	6
	GO:1900225	regulation of NLRP3 inflammasome complex assembly	2/121	31/18614	0.0172323	0.135517	0.116693	EIF2AK2/GBP5	2
	GO:0050920	regulation of chemotaxis	5/121	230/18614	0.0172539	0.135517	0.116693	TNFAIP6/CCR1/CXCL10/LGALS9/CCL2	5
	GO:0043270	positive regulation of monoatomic ion transport	5/121	231/18614	0.0175466	0.13726	0.118194	CCR1/CXCL10/CCL2/LILRA5/CXCL11	5
	GO:0032196	transposition	2/121	32/18614	0.0183039	0.142038	0.122308	APOBEC3A/MOV10	2
	GO:0140058	neuron projection arborization	2/121	32/18614	0.0183039	0.142038	0.122308	NTNG2/MOV10	2
	GO:2000116	regulation of cysteine-type endopeptidase activity	5/121	234/18614	0.0184445	0.142559	0.122757	IFI6/LAMP3/CARD16/AIM2/LGALS9	5
	GO:1903706	regulation of hemopoiesis	7/121	415/18614	0.0187901	0.144654	0.124561	IRF7/ISG15/TNFAIP6/STAT1/CCR1/CEACAM1/LGALS9	7
	GO:0097194	execution phase of apoptosis	3/121	87/18614	0.0191221	0.146628	0.12626	PLSCR1/FAP/DNASE1L3	3
	GO:0036336	dendritic cell migration	2/121	33/18614	0.019403	0.147038	0.126614	CCR1/LGALS9	2
	GO:0050858	negative regulation of antigen receptor-mediated signaling pathway	2/121	33/18614	0.019403	0.147038	0.126614	GBP1/CEACAM1	2
	GO:0072677	eosinophil migration	2/121	33/18614	0.019403	0.147038	0.126614	CCL8/CCL2	2
	GO:0090501	RNA phosphodiester bond hydrolysis	4/121	158/18614	0.0197427	0.14903	0.128329	PNPT1/SLFN12/RNASE2/RNASE1	4
	GO:0030099	myeloid cell differentiation	7/121	421/18614	0.0201479	0.151499	0.130456	IRF7/ISG15/TNFAIP6/BATF2/STAT1/CCR1/CEACAM1	7
	GO:0002274	myeloid leukocyte activation	5/121	240/18614	0.0203302	0.151929	0.130825	PLSCR1/IFI35/BATF2/LGALS9/DNASE1L3	5
	GO:0045648	positive regulation of erythrocyte differentiation	2/121	34/18614	0.0205291	0.151929	0.130825	ISG15/STAT1	2
	GO:2000515	negative regulation of CD4-positive, alpha-beta T cell activation	2/121	34/18614	0.0205291	0.151929	0.130825	LGALS9/CD274	2
	GO:0010951	negative regulation of endopeptidase activity	4/121	160/18614	0.020569	0.151929	0.130825	IFI6/LAMP3/SERPING1/CARD16	4
	GO:0002768	immune response-regulating cell surface receptor signaling pathway	6/121	329/18614	0.0205965	0.151929	0.130825	PLSCR1/OAS1/IFI35/GBP1/CEACAM1/FCGR1A	6
	GO:2000106	regulation of leukocyte apoptotic process	3/121	90/18614	0.0209005	0.153587	0.132253	IRF7/LGALS9/CD274	3
	GO:2000117	negative regulation of cysteine-type endopeptidase activity	3/121	91/18614	0.0215129	0.157491	0.135615	IFI6/LAMP3/CARD16	3
	GO:0000209	protein polyubiquitination	5/121	244/18614	0.0216551	0.15754	0.135657	TRIM22/IFI27/TRIM6/RNF213/TRIM5	5
	GO:0032366	intracellular sterol transport	2/121	35/18614	0.021682	0.15754	0.135657	ABCA1/GRAMD1B	2
	GO:0052548	regulation of endopeptidase activity	6/121	336/18614	0.0225627	0.163327	0.14064	IFI6/LAMP3/SERPING1/CARD16/AIM2/LGALS9	6
	GO:0045920	negative regulation of exocytosis	2/121	37/18614	0.0240663	0.173564	0.149455	CEACAM1/LGALS9	2
	GO:0002690	positive regulation of leukocyte chemotaxis	3/121	96/18614	0.0247213	0.176972	0.15239	CCR1/CXCL10/LGALS9	3
	GO:0032091	negative regulation of protein binding	3/121	96/18614	0.0247213	0.176972	0.15239	IFIT1/IFIT2/CARD16	3
	GO:1903034	regulation of response to wounding	4/121	170/18614	0.0250189	0.178443	0.153657	SERPING1/CEACAM1/EPPK1/FAP	4
	GO:0010742	macrophage derived foam cell differentiation	2/121	38/18614	0.0252969	0.17911	0.154231	STAT1/ABCA1	2
	GO:0140894	endolysosomal toll-like receptor signaling pathway	2/121	38/18614	0.0252969	0.17911	0.154231	OAS1/RSAD2	2
	GO:0002709	regulation of T cell mediated immunity	3/121	97/18614	0.0253923	0.179131	0.154249	RSAD2/CEACAM1/CD1C	3
	GO:0002275	myeloid cell activation involved in immune response	3/121	98/18614	0.0260731	0.183267	0.157811	IFI35/LGALS9/DNASE1L3	3
	GO:0007259	receptor signaling pathway via JAK-STAT	4/121	173/18614	0.0264585	0.184632	0.158986	PARP9/STAT1/CCL2/PARP14	4
	GO:0070232	regulation of T cell apoptotic process	2/121	39/18614	0.0265528	0.184632	0.158986	LGALS9/CD274	2
	GO:0090077	foam cell differentiation	2/121	39/18614	0.0265528	0.184632	0.158986	STAT1/ABCA1	2
	GO:0006869	lipid transport	7/121	447/18614	0.0268287	0.185223	0.159495	PLSCR1/CEACAM1/APOL6/ABCA1/GRAMD1B/PLSCR4/RETN	7
	GO:0034655	nucleobase-containing compound catabolic process	7/121	447/18614	0.0268287	0.185223	0.159495	OAS2/APOBEC3A/PNPT1/SLFN12/MOV10/RNASE2/DNASE1L3	7
	GO:0006887	exocytosis	6/121	351/18614	0.0271945	0.187083	0.161096	CCR1/CEACAM1/OTOF/CCL8/LGALS9/RPH3A	6
	GO:0019080	viral gene expression	3/121	100/18614	0.0274638	0.187605	0.161546	IFITM3/PARP9/MID2	3
	GO:0032755	positive regulation of interleukin-6 production	3/121	100/18614	0.0274638	0.187605	0.161546	IFIH1/LGALS9/LILRA5	3
	GO:0032506	cytokinetic process	2/121	40/18614	0.0278334	0.189462	0.163145	CHMP5/KLHDC8B	2
	GO:0050764	regulation of phagocytosis	3/121	101/18614	0.0281738	0.191109	0.164563	PLSCR1/FCGR1A/CCL2	3
	GO:0050680	negative regulation of epithelial cell proliferation	4/121	177/18614	0.028454	0.192337	0.165621	STAT1/CEACAM1/EPPK1/CCL2	4
	GO:0051281	positive regulation of release of sequestered calcium ion into cytosol	2/121	41/18614	0.0291384	0.195724	0.168537	CXCL10/CXCL11	2
	GO:0006816	calcium ion transport	7/121	455/18614	0.0291568	0.195724	0.168537	CCR1/CCL8/CYSLTR1/CXCL10/CCL2/LILRA5/CXCL11	7
	GO:0045639	positive regulation of myeloid cell differentiation	3/121	103/18614	0.0296229	0.198167	0.170641	ISG15/STAT1/CCR1	3
	GO:0051924	regulation of calcium ion transport	5/121	266/18614	0.0299466	0.199644	0.171913	CCR1/CXCL10/CCL2/LILRA5/CXCL11	5
	GO:0015914	phospholipid transport	3/121	104/18614	0.0303621	0.201503	0.173514	PLSCR1/ABCA1/PLSCR4	3
	GO:0019320	hexose catabolic process	2/121	42/18614	0.0304675	0.201503	0.173514	GALM/TKTL1	2
	GO:0050731	positive regulation of peptidyl-tyrosine phosphorylation	4/121	181/18614	0.0305371	0.201503	0.173514	PARP9/FCGR1A/PARP14/LILRA5	4
	GO:0032689	negative regulation of type II interferon production	2/121	43/18614	0.0318202	0.207849	0.178978	LGALS9/CD274	2
	GO:0034142	toll-like receptor 4 signaling pathway	2/121	43/18614	0.0318202	0.207849	0.178978	OAS1/IFI35	2
	GO:0071763	nuclear membrane organization	2/121	43/18614	0.0318202	0.207849	0.178978	CHMP5/TOR1B	2
	GO:0097696	receptor signaling pathway via STAT	4/121	184/18614	0.0321571	0.209345	0.180266	PARP9/STAT1/CCL2/PARP14	4
	GO:0002347	response to tumor cell	2/121	44/18614	0.0331963	0.213248	0.183627	CEACAM1/CD274	2
	GO:0033003	regulation of mast cell activation	2/121	44/18614	0.0331963	0.213248	0.183627	PLSCR1/LGALS9	2
	GO:0046640	regulation of alpha-beta T cell proliferation	2/121	44/18614	0.0331963	0.213248	0.183627	LGALS9/CD274	2
	GO:0050856	regulation of T cell receptor signaling pathway	2/121	44/18614	0.0331963	0.213248	0.183627	GBP1/CEACAM1	2
	GO:0033209	tumor necrosis factor-mediated signaling pathway	3/121	109/18614	0.0342027	0.218616	0.188249	STAT1/CARD16/AIM2	3
	GO:0046006	regulation of activated T cell proliferation	2/121	45/18614	0.0345954	0.218616	0.188249	LGALS9/CD274	2
	GO:0046636	negative regulation of alpha-beta T cell activation	2/121	45/18614	0.0345954	0.218616	0.188249	LGALS9/CD274	2
	GO:0061098	positive regulation of protein tyrosine kinase activity	2/121	45/18614	0.0345954	0.218616	0.188249	FCGR1A/LILRA5	2
	GO:0097028	dendritic cell differentiation	2/121	45/18614	0.0345954	0.218616	0.188249	BATF2/LGALS9	2
	GO:0002444	myeloid leukocyte mediated immunity	3/121	110/18614	0.0349998	0.21974	0.189217	FCGR1A/LGALS9/DNASE1L3	3
	GO:1901222	regulation of NIK/NF-kappaB signaling	3/121	110/18614	0.0349998	0.21974	0.189217	EIF2AK2/IFI35/LGALS9	3
	GO:0044788	modulation by host of viral process	2/121	46/18614	0.0360171	0.225397	0.194089	IFI27/CCL8	2
	GO:0045646	regulation of erythrocyte differentiation	2/121	47/18614	0.0374611	0.232931	0.200576	ISG15/STAT1	2
	GO:0046633	alpha-beta T cell proliferation	2/121	47/18614	0.0374611	0.232931	0.200576	LGALS9/CD274	2
	GO:0002526	acute inflammatory response	3/121	114/18614	0.0382834	0.237284	0.204324	PLSCR1/FCGR1A/DNASE1L3	3
	GO:0002673	regulation of acute inflammatory response	2/121	48/18614	0.038927	0.238229	0.205138	FCGR1A/DNASE1L3	2
	GO:0042269	regulation of natural killer cell mediated cytotoxicity	2/121	48/18614	0.038927	0.238229	0.205138	CEACAM1/LGALS9	2
	GO:0043300	regulation of leukocyte degranulation	2/121	48/18614	0.038927	0.238229	0.205138	CEACAM1/LGALS9	2
	GO:0050798	activated T cell proliferation	2/121	48/18614	0.038927	0.238229	0.205138	LGALS9/CD274	2
	GO:0035710	CD4-positive, alpha-beta T cell activation	3/121	115/18614	0.0391281	0.238706	0.205549	RSAD2/LGALS9/CD274	3
	GO:0044270	cellular nitrogen compound catabolic process	7/121	486/18614	0.039465	0.240006	0.206668	OAS2/APOBEC3A/PNPT1/SLFN12/MOV10/RNASE2/DNASE1L3	7
	GO:0046700	heterocycle catabolic process	7/121	488/18614	0.0402025	0.240504	0.207097	OAS2/APOBEC3A/PNPT1/SLFN12/MOV10/RNASE2/DNASE1L3	7
	GO:0006911	phagocytosis, engulfment	2/121	49/18614	0.0404146	0.240504	0.207097	FCGR1A/ABCA1	2
	GO:0019884	antigen processing and presentation of exogenous antigen	2/121	49/18614	0.0404146	0.240504	0.207097	FCGR1A/CD1C	2
	GO:0034198	cellular response to amino acid starvation	2/121	49/18614	0.0404146	0.240504	0.207097	EIF2AK2/KPTN	2
	GO:0034661	ncRNA catabolic process	2/121	49/18614	0.0404146	0.240504	0.207097	PNPT1/SLFN12	2
	GO:0043330	response to exogenous dsRNA	2/121	49/18614	0.0404146	0.240504	0.207097	IFIT1/IFIH1	2
	GO:0140895	cell surface toll-like receptor signaling pathway	2/121	49/18614	0.0404146	0.240504	0.207097	OAS1/IFI35	2
	GO:0071887	leukocyte apoptotic process	3/121	117/18614	0.0408459	0.242327	0.208667	IRF7/LGALS9/CD274	3
	GO:0032609	type II interferon production	3/121	118/18614	0.041719	0.245714	0.211583	ISG15/LGALS9/CD274	3
	GO:0032649	regulation of type II interferon production	3/121	118/18614	0.041719	0.245714	0.211583	ISG15/LGALS9/CD274	3
	GO:0001914	regulation of T cell mediated cytotoxicity	2/121	50/18614	0.0419233	0.245714	0.211583	CEACAM1/CD1C	2
	GO:0046365	monosaccharide catabolic process	2/121	50/18614	0.0419233	0.245714	0.211583	GALM/TKTL1	2
	GO:0002286	T cell activation involved in immune response	3/121	119/18614	0.0426014	0.248188	0.213714	CEACAM1/LGALS9/CD1C	3
	GO:0002718	regulation of cytokine production involved in immune response	3/121	119/18614	0.0426014	0.248188	0.213714	RSAD2/TRIM6/BST2	3
	GO:0043410	positive regulation of MAPK cascade	7/121	495/18614	0.042855	0.248918	0.214342	EIF2AK2/CCR1/CCL8/TRIM5/LGALS9/CCL2/LILRA5	7
	GO:0019083	viral transcription	2/121	51/18614	0.043453	0.249405	0.214762	IFITM3/MID2	2
	GO:0032365	intracellular lipid transport	2/121	51/18614	0.043453	0.249405	0.214762	ABCA1/GRAMD1B	2
	GO:0043113	receptor clustering	2/121	51/18614	0.043453	0.249405	0.214762	AGRN/TNFAIP6	2
	GO:0120009	intermembrane lipid transfer	2/121	51/18614	0.043453	0.249405	0.214762	ABCA1/GRAMD1B	2
	GO:0002366	leukocyte activation involved in immune response	5/121	296/18614	0.0441246	0.251604	0.216655	IFI35/CEACAM1/LGALS9/CD1C/DNASE1L3	5
	GO:0043281	regulation of cysteine-type endopeptidase activity involved in apoptotic process	4/121	204/18614	0.0442324	0.251604	0.216655	IFI6/LAMP3/CARD16/LGALS9	4
	GO:0002367	cytokine production involved in immune response	3/121	121/18614	0.0443942	0.251604	0.216655	RSAD2/TRIM6/BST2	3
	GO:0022408	negative regulation of cell-cell adhesion	4/121	205/18614	0.0448946	0.251604	0.216655	IL1RN/CEACAM1/LGALS9/CD274	4
	GO:0002715	regulation of natural killer cell mediated immunity	2/121	52/18614	0.0450033	0.251604	0.216655	CEACAM1/LGALS9	2
	GO:0002762	negative regulation of myeloid leukocyte differentiation	2/121	52/18614	0.0450033	0.251604	0.216655	TNFAIP6/CEACAM1	2
	GO:0022602	ovulation cycle process	2/121	52/18614	0.0450033	0.251604	0.216655	TNFAIP6/RETN	2
	GO:0032692	negative regulation of interleukin-1 production	2/121	52/18614	0.0450033	0.251604	0.216655	CARD16/CEACAM1	2
	GO:1990928	response to amino acid starvation	2/121	52/18614	0.0450033	0.251604	0.216655	EIF2AK2/KPTN	2
	GO:0002263	cell activation involved in immune response	5/121	300/18614	0.0462735	0.257961	0.22213	IFI35/CEACAM1/LGALS9/CD1C/DNASE1L3	5
	GO:0007140	male meiotic nuclear division	2/121	53/18614	0.0465739	0.258892	0.222931	REC8/CCNA1	2
	GO:0002429	immune response-activating cell surface receptor signaling pathway	5/121	302/18614	0.0473711	0.262571	0.226099	PLSCR1/OAS1/IFI35/GBP1/CEACAM1	5
	GO:0002456	T cell mediated immunity	3/121	125/18614	0.0480913	0.265804	0.228883	RSAD2/CEACAM1/CD1C	3
	GO:0002708	positive regulation of lymphocyte mediated immunity	3/121	126/18614	0.0490386	0.27027	0.232728	RSAD2/FCGR1A/CD1C	3
	GO:0002686	negative regulation of leukocyte migration	2/121	55/18614	0.0497745	0.273548	0.235551	TNFAIP6/CCL2	2
CC	GO:0061702	inflammasome complex	3/126	16/19518	0.000138339	0.0272527	0.0272527	CARD16/AIM2/CASP5	3
	GO:0000932	P-body	3/126	98/19518	0.0256294	0.496931	0.496931	APOBEC3A/MOV10/TRIM5	3
	GO:0005811	lipid droplet	3/126	103/19518	0.0291229	0.496931	0.496931	RSAD2/RNF213/G0S2	3
	GO:0031901	early endosome membrane	4/126	187/19518	0.0331365	0.496931	0.496931	IFITM3/LAMP3/FCGR1A/CD274	4
	GO:0030672	synaptic vesicle membrane	3/126	125/19518	0.0473078	0.496931	0.496931	OTOF/PTPRN2/RPH3A	3
	GO:0099501	exocytic vesicle membrane	3/126	125/19518	0.0473078	0.496931	0.496931	OTOF/PTPRN2/RPH3A	3
MF	GO:0003725	double-stranded RNA binding	10/124	70/18369	3.83337e-11	1.13468e-08	9.92641e-09	OAS1/OASL/OAS3/EIF2AK2/OAS2/DHX58/IFIH1/ZBP1/DDX60/DDX60L	10
	GO:0042379	chemokine receptor binding	6/124	74/18369	1.06679e-05	0.00157885	0.00138121	STAT1/CCL8/CXCL10/CCL2/CCRL2/CXCL11	6
	GO:0003727	single-stranded RNA binding	6/124	88/18369	2.88979e-05	0.00285126	0.00249434	IFIT5/DHX58/IFIH1/DDX60/DDX60L/PNPT1	6
	GO:0016779	nucleotidyltransferase activity	7/124	154/18369	8.42143e-05	0.00623186	0.00545177	OAS1/OAS3/OAS2/PARP9/PARP12/PNPT1/PARP14	7
	GO:0003724	RNA helicase activity	5/124	76/18369	0.000162834	0.00908136	0.00794458	DHX58/IFIH1/DDX60/DDX60L/MOV10	5
	GO:0008186	ATP-dependent activity, acting on RNA	5/124	78/18369	0.000184082	0.00908136	0.00794458	DHX58/IFIH1/DDX60/DDX60L/MOV10	5
	GO:0008009	chemokine activity	4/124	49/18369	0.000331382	0.0132582	0.0115986	CCL8/CXCL10/CCL2/CXCL11	4
	GO:0048020	CCR chemokine receptor binding	4/124	50/18369	0.00035833	0.0132582	0.0115986	STAT1/CCL8/CCL2/CCRL2	4
	GO:0003950	NAD+ ADP-ribosyltransferase activity	3/124	23/18369	0.000481741	0.0142595	0.0124746	PARP9/PARP12/PARP14	3
	GO:1990404	NAD+-protein ADP-ribosyltransferase activity	3/124	23/18369	0.000481741	0.0142595	0.0124746	PARP9/PARP12/PARP14	3
	GO:0070566	adenylyltransferase activity	3/124	30/18369	0.001067	0.0287119	0.0251178	OAS1/OAS3/OAS2	3
	GO:0140098	catalytic activity, acting on RNA	9/124	396/18369	0.00147364	0.0363498	0.0317996	DHX58/IFIH1/DDX60/DDX60L/PNPT1/SLFN12/MOV10/RNASE2/RNASE1	9
	GO:0061630	ubiquitin protein ligase activity	8/124	327/18369	0.00170706	0.0388684	0.0340029	HERC5/HERC6/TRIM22/FBXO6/TRIM6/RNF213/TRIM69/TRIM5	8
	GO:0061659	ubiquitin-like protein ligase activity	8/124	341/18369	0.00221622	0.0468573	0.0409918	HERC5/HERC6/TRIM22/FBXO6/TRIM6/RNF213/TRIM69/TRIM5	8
	GO:0005126	cytokine receptor binding	7/124	270/18369	0.00239706	0.0473019	0.0413808	STAT1/IL1RN/CCL8/CXCL10/CCL2/CCRL2/CXCL11	7
	GO:0004518	nuclease activity	6/124	207/18369	0.00282752	0.0495285	0.0433286	PLSCR1/PNPT1/SLFN12/RNASE2/DNASE1L3/RNASE1	6
	GO:0140303	intramembrane lipid transporter activity	3/124	42/18369	0.00284454	0.0495285	0.0433286	PLSCR1/ABCA1/PLSCR4	3
	GO:0001664	G protein-coupled receptor binding	7/124	289/18369	0.0034934	0.0574471	0.050256	RTP4/STAT1/CCL8/CXCL10/CCL2/CCRL2/CXCL11	7
	GO:0004386	helicase activity	5/124	153/18369	0.00382018	0.0594607	0.0520175	DHX58/IFIH1/DDX60/DDX60L/MOV10	5
	GO:0016887	ATP hydrolysis activity	8/124	376/18369	0.00401761	0.0594607	0.0520175	DHX58/IFIH1/DDX60/DDX60L/TOR1B/RNF213/MOV10/ABCA1	8
	GO:0016763	pentosyltransferase activity	3/124	49/18369	0.00441147	0.0602919	0.0527447	PARP9/PARP12/PARP14	3
	GO:0017128	phospholipid scramblase activity	2/124	15/18369	0.00448116	0.0602919	0.0527447	PLSCR1/PLSCR4	2
	GO:0016854	racemase and epimerase activity	2/124	17/18369	0.00575323	0.0716122	0.062648	DHRS9/GALM	2
	GO:0005319	lipid transporter activity	5/124	169/18369	0.0058064	0.0716122	0.062648	PLSCR1/CEACAM1/ABCA1/GRAMD1B/PLSCR4	5
	GO:0016894	endonuclease activity, active with either ribo- or deoxyribonucleic acids and producing 3'-phosphomonoesters	2/124	18/18369	0.00644395	0.0733619	0.0641786	RNASE2/RNASE1	2
	GO:0045236	CXCR chemokine receptor binding	2/124	18/18369	0.00644395	0.0733619	0.0641786	CXCL10/CXCL11	2
	GO:0005548	phospholipid transporter activity	3/124	64/18369	0.00927266	0.0983074	0.0860015	PLSCR1/ABCA1/PLSCR4	3
	GO:0120020	cholesterol transfer activity	2/124	22/18369	0.00955946	0.0983074	0.0860015	ABCA1/GRAMD1B	2
	GO:0004842	ubiquitin-protein transferase activity	8/124	438/18369	0.00976508	0.0983074	0.0860015	HERC5/HERC6/TRIM22/FBXO6/TRIM6/RNF213/TRIM69/TRIM5	8
	GO:0004540	ribonuclease activity	4/124	124/18369	0.00996359	0.0983074	0.0860015	PNPT1/SLFN12/RNASE2/RNASE1	4
	GO:0120015	sterol transfer activity	2/124	23/18369	0.010424	0.0995324	0.0870732	ABCA1/GRAMD1B	2
	GO:0001637	G protein-coupled chemoattractant receptor activity	2/124	25/18369	0.0122525	0.109901	0.0961438	CCR1/CCRL2	2
	GO:0004950	chemokine receptor activity	2/124	25/18369	0.0122525	0.109901	0.0961438	CCR1/CCRL2	2
	GO:0019787	ubiquitin-like protein transferase activity	8/124	467/18369	0.01395	0.120178	0.105135	HERC5/HERC6/TRIM22/FBXO6/TRIM6/RNF213/TRIM69/TRIM5	8
	GO:0008266	poly(U) RNA binding	2/124	27/18369	0.0142103	0.120178	0.105135	IFIT5/PNPT1	2
	GO:0140375	immune receptor activity	4/124	141/18369	0.015362	0.12631	0.110499	CCR1/FCGR1A/LILRA5/CCRL2	4
	GO:0008187	poly-pyrimidine tract binding	2/124	30/18369	0.0173812	0.13905	0.121644	IFIT5/PNPT1	2
	GO:0019239	deaminase activity	2/124	32/18369	0.0196461	0.153033	0.133876	ZBP1/APOBEC3A	2
	GO:0005539	glycosaminoglycan binding	5/124	232/18369	0.0206353	0.156616	0.137011	AGRN/TNFAIP6/CCL8/CXCL10/CXCL11	5
	GO:0005125	cytokine activity	5/124	235/18369	0.0216726	0.156967	0.137318	IL1RN/CCL8/CXCL10/CCL2/CXCL11	5
	GO:0043178	alcohol binding	3/124	88/18369	0.021742	0.156967	0.137318	ABCA1/GRAMD1B/RPH3A	3
	GO:0016814	hydrolase activity, acting on carbon-nitrogen (but not peptide) bonds, in cyclic amidines	2/124	35/18369	0.0232607	0.163933	0.143412	ZBP1/APOBEC3A	2
	GO:0015248	sterol transporter activity	2/124	36/18369	0.0245218	0.168801	0.147671	ABCA1/GRAMD1B	2
	GO:0030547	signaling receptor inhibitor activity	2/124	42/18369	0.0326492	0.21964	0.192146	LY6E/IL1RN	2
	GO:1901681	sulfur compound binding	5/124	269/18369	0.0358447	0.235779	0.206264	AGRN/CCL8/CXCL10/TKTL1/CXCL11	5
	GO:0015485	cholesterol binding	2/124	50/18369	0.0448685	0.280888	0.245727	ABCA1/GRAMD1B	2
	GO:0005525	GTP binding	6/124	382/18369	0.0450741	0.280888	0.245727	IFI44L/MX1/MX2/GBP1/GBP5/GBP3	6
	GO:0004197	cysteine-type endopeptidase activity	3/124	118/18369	0.0457909	0.280888	0.245727	USP18/CARD16/CASP5	3
	GO:0120013	lipid transfer activity	2/124	51/18369	0.0464983	0.280888	0.245727	ABCA1/GRAMD1B	2
	GO:0050997	quaternary ammonium group binding	2/124	53/18369	0.0498222	0.294947	0.258026	ABCA1/TKTL1	2

## Sheet: Excel S4
Supplementary Excel 4. KEGG pathway enrichment analysis of intersection genes.
ID	Description	GeneRatio	BgRatio	pvalue	p.adjust	qvalue	geneID	Count
hsa05164	Influenza A	12/60	172/8842	1.24392e-09	1.18172e-07	1.00823e-07	IRF7/OAS1/OAS3/RSAD2/EIF2AK2/OAS2/MX1/IFIH1/MX2/STAT1/CXCL10/CCL2	12
hsa04621	NOD-like receptor signaling pathway	12/60	189/8842	3.66481e-09	1.74078e-07	1.48521e-07	IRF7/OAS1/OAS3/OAS2/STAT1/CARD16/GBP1/AIM2/CASP5/CCL2/GBP5/GBP3	12
hsa05160	Hepatitis C	11/60	159/8842	7.20932e-09	2.28295e-07	1.94778e-07	IRF7/OAS1/OAS3/RSAD2/EIF2AK2/IFIT1/OAS2/MX1/MX2/STAT1/CXCL10	11
hsa05162	Measles	9/60	139/8842	3.38698e-07	8.04409e-06	6.8631e-06	IRF7/OAS1/OAS3/EIF2AK2/OAS2/MX1/IFIH1/MX2/STAT1	9
hsa05171	Coronavirus disease - COVID-19	11/60	238/8842	4.56588e-07	8.67517e-06	7.40153e-06	OAS1/OAS3/ISG15/EIF2AK2/OAS2/MX1/IFIH1/MX2/STAT1/CXCL10/CCL2	11
hsa05169	Epstein-Barr virus infection	9/60	203/8842	7.96144e-06	0.000126056	0.000107549	IRF7/OAS1/OAS3/ISG15/EIF2AK2/OAS2/STAT1/CXCL10/CCNA1	9
hsa03250	Viral life cycle - HIV-1	5/60	64/8842	6.81429e-05	0.000924796	0.000789023	MX1/MX2/APOBEC3A/BST2/TRIM5	5
hsa04622	RIG-I-like receptor signaling pathway	5/60	72/8842	0.00011997	0.00142465	0.00121549	IRF7/ISG15/DHX58/IFIH1/CXCL10	5
hsa04061	Viral protein interaction with cytokine and cytokine receptor	5/60	100/8842	0.000558481	0.00589508	0.00502959	CCR1/CCL8/CXCL10/CCL2/CXCL11	5
hsa04062	Chemokine signaling pathway	6/60	193/8842	0.00188146	0.0178739	0.0152498	STAT1/CCR1/CCL8/CXCL10/CCL2/CXCL11	6
hsa04623	Cytosolic DNA-sensing pathway	4/60	83/8842	0.00236135	0.0203934	0.0173994	IRF7/ZBP1/AIM2/CXCL10	4
hsa04620	Toll-like receptor signaling pathway	4/60	109/8842	0.00627408	0.0496698	0.0423775	IRF7/STAT1/CXCL10/CXCL11	4
hsa05165	Human papillomavirus infection	7/60	333/8842	0.00701298	0.0512487	0.0437247	OASL/ISG15/EIF2AK2/MX1/MX2/STAT1/CCNA1	7
hsa04060	Cytokine-cytokine receptor interaction	6/60	298/8842	0.0151633	0.102894	0.0877875	CCR1/IL1RN/CCL8/CXCL10/CCL2/CXCL11	6
hsa04217	Necroptosis	4/60	159/8842	0.0225288	0.136444	0.116412	EIF2AK2/CHMP5/ZBP1/STAT1	4
hsa05235	PD-L1 expression and PD-1 checkpoint pathway in cancer	3/60	90/8842	0.0229964	0.136444	0.116412	BATF2/STAT1/CD274	3
hsa05161	Hepatitis B	4/60	163/8842	0.0244163	0.136444	0.116412	IRF7/IFIH1/STAT1/CCNA1	4
hsa05167	Kaposi sarcoma-associated herpesvirus infection	4/60	196/8842	0.0436249	0.230243	0.19644	IRF7/EIF2AK2/STAT1/CCR1	4

## Sheet: Excel S5
Supplementary Excel 5. Statistical comparison of ROC AUCs using the DeLong test.
Cohort	BestModel	ComparedModel	AUC_Best	AUC_Compared	P_value
Train	GBM	Ridge	0.999122	0.978314	0.000993982
		RF+Ridge	0.999122	0.969691	0.000163983
		RF+GBM	0.999122	0.995508	0.0813985
GSE30153		Ridge	0.810458	0.79085	0.708474
		RF+Ridge	0.810458	0.816993	0.883098
		RF+GBM	0.810458	0.79085	0.730753
GSE39088		Ridge	0.969342	0.964604	0.547684
		RF+Ridge	0.969342	0.946488	0.0567137
		RF+GBM	0.969342	0.962932	0.29445
GSE50635		Ridge	0.842803	0.863636	0.361448
		RF+Ridge	0.842803	0.852273	0.685953
		RF+GBM	0.842803	0.842803	1
GSE50772		Ridge	0.948361	0.966393	0.197774
		RF+Ridge	0.948361	0.967213	0.181519
		RF+GBM	0.948361	0.94918	0.845894

## Sheet: Excel S6
Supplementary Excel 6. MR analysis results of hub genes on SLE.
Gene	Method	nSNP	Beta	SE	Pval	FDR-adjusted P value	OR	OR_lci95	OR_uci95
GBP1	MR Egger	5	1.7641	1.23682	0.249032	0.04	5.83632	0.516821	65.9079
	Weighted median	5	1.17496	0.393877	0.0028539		3.238	1.49624	7.00733
	Inverse variance weighted	5	0.835161	0.399106	0.0363869		2.30518	1.05434	5.04002
	Simple mode	5	1.04762	0.587205	0.148976		2.85085	0.901851	9.01183
	Weighted mode	5	1.16643	0.416221	0.0486914		3.2105	1.41997	7.25883
IFI6	MR Egger	8	1.71592	1.29108	0.232131	0.04	5.56181	0.442822	69.856
	Weighted median	8	0.703973	0.328372	0.0320468		2.02177	1.06222	3.84811
	Inverse variance weighted	8	0.794422	0.401763	0.0480033		2.21316	1.00699	4.86408
	Simple mode	8	0.827689	0.619653	0.22343		2.28802	0.679206	7.70761
	Weighted mode	8	0.86091	0.606809	0.198926		2.36531	0.720049	7.76989
KLHDC8B	MR Egger	7	0.479431	0.370224	0.251899	0.04	1.61515	0.781759	3.33699
	Weighted median	7	0.501829	0.258481	0.0522031		1.65174	0.995218	2.74135
	Inverse variance weighted	7	0.48478	0.236502	0.0403847		1.62382	1.02146	2.58138
	Simple mode	7	0.287458	0.488267	0.577516		1.33304	0.511942	3.47107
	Weighted mode	7	0.498987	0.273906	0.118333		1.64705	0.96284	2.81748
OAS3	MR Egger	8	0.334914	0.463101	0.49677	0.04	1.39782	0.563964	3.46459
	Weighted median	8	0.498966	0.268795	0.0634102		1.64702	0.972512	2.78934
	Inverse variance weighted	8	0.607903	0.256293	0.0176964		1.83658	1.11134	3.03508
	Simple mode	8	0.236018	0.491762	0.645901		1.2662	0.482953	3.31969
	Weighted mode	8	0.494903	0.305633	0.14942		1.64034	0.901102	2.98603
ZCCHC2	MR Egger	3	1.17821	0.698425	0.340654	0.04	3.24854	0.826375	12.7703
	Weighted median	3	0.749553	0.332168	0.0240362		2.11605	1.10352	4.05764
	Inverse variance weighted	3	0.70472	0.312507	0.02413		2.02328	1.09659	3.73308
	Simple mode	3	0.708525	0.446717	0.253614		2.03099	0.846165	4.87486
	Weighted mode	3	0.779309	0.356908	0.160668		2.17997	1.08304	4.38789

## Sheet: Excel S7
Supplementary Excel 7. Heterogeneity and pleiotropy test results of hub genes and SLE.
Gene	Number of SNPs	Cochran's Q		MR Egger
		Q	Q_Pval	Pval	Intercept
GBP1	5	5.14968	0.272282	0.483116	-0.125807
IFI6	8	31.2511	5.58825e-05	0.479553	-0.106497
KLHDC8B	7	1.38842	0.966559	0.985743	0.0013146
OAS3	8	8.36317	0.301662	0.498833	0.0483744
ZCCHC2	3	0.613021	0.736011	0.587067	-0.0985221

## Sheet: Excel S8
Supplementary Excel 8. MR analysis results of all genes.
Exposure source	Gene	Method	nSNP	Beta	SE	Pval	OR	OR_lci95	OR_uci95
SDRUGADVERS_SYSTEMIC_LUPUS_ERYTHEMAT	RNASE2	Simple mode	6	-1.25515	0.302579	0.00892585	0.285033	0.157519	0.515769
	IFI35	Inverse variance weighted	3	-0.740309	0.363346	0.041602	0.476966	0.233992	0.972241
	RPH3A	Simple mode	6	1.70238	0.684388	0.0553338	5.48698	1.43473	20.9844
	PARP14	Inverse variance weighted	4	-0.334823	0.184362	0.0693521	0.715465	0.49849	1.02688
	KLHDC8B	Inverse variance weighted	7	0.465848	0.257427	0.070353	1.59337	0.962031	2.63902
	TIMM10	Simple mode	6	1.00398	0.457162	0.0794827	2.72911	1.11398	6.68598
	ISG15	Inverse variance weighted	5	-0.566305	0.342489	0.0982294	0.567619	0.290084	1.11068
	FBXO6	Inverse variance weighted	4	0.486402	0.308355	0.114702	1.62645	0.888719	2.97659
	AIM2	Inverse variance weighted	9	0.664221	0.424832	0.117937	1.94298	0.844973	4.46778
	CASP5	Inverse variance weighted	11	-0.291929	0.187905	0.120279	0.746821	0.516736	1.07935
	APOL6	Inverse variance weighted	3	0.810474	0.522249	0.120688	2.24897	0.808048	6.25938
	GALM	Inverse variance weighted	4	0.808338	0.524628	0.123369	2.24418	0.802573	6.27523
	NTNG2	Inverse variance weighted	3	-0.578728	0.378045	0.125808	0.560611	0.267217	1.17614
	DHX58	Inverse variance weighted	3	-0.389237	0.263073	0.138986	0.677574	0.404598	1.13472
	PARP14	Simple mode	4	-0.496383	0.315776	0.214006	0.608729	0.327816	1.13036
	TIMM10	Inverse variance weighted	6	0.269308	0.217077	0.214749	1.30906	0.85542	2.00326
	IFIT5	Simple mode	4	-0.852736	0.576443	0.23561	0.426247	0.137716	1.31929
	GALM	Simple mode	4	1.37195	0.938771	0.240049	3.94303	0.626226	24.8272
	IFI27	Inverse variance weighted	5	-0.369521	0.316599	0.243148	0.691066	0.371556	1.28533
	CSRNP1	Inverse variance weighted	3	-0.523794	0.462	0.256898	0.592269	0.239473	1.46481
	NEXN	Simple mode	6	0.548404	0.444993	0.27259	1.73049	0.723408	4.13956
	ZCCHC2	Inverse variance weighted	3	-0.376857	0.345483	0.275355	0.686014	0.348539	1.35025
	NEXN	Inverse variance weighted	6	0.300227	0.27908	0.282029	1.35016	0.781321	2.33316
	PLSCR1	Inverse variance weighted	3	-0.230886	0.215934	0.284961	0.79383	0.519901	1.21209
	DHRS9	Inverse variance weighted	9	0.187865	0.177738	0.290522	1.20667	0.851717	1.70955
	SPATS2L	Inverse variance weighted	3	-0.336832	0.32202	0.295562	0.714029	0.379845	1.34222
	LILRA5	Inverse variance weighted	3	-0.221915	0.212306	0.295903	0.800983	0.528329	1.21435
	NTNG2	Simple mode	3	-0.702224	0.506615	0.300025	0.495482	0.183564	1.33742
	AIM2	Simple mode	9	0.84474	0.764265	0.30116	2.32737	0.520368	10.4093
	LGALS3BP	Simple mode	6	0.676173	0.612384	0.319803	1.96634	0.592089	6.53025
	FBXO6	Simple mode	4	0.629042	0.532411	0.322534	1.87581	0.660681	5.32583
	PARP9	Inverse variance weighted	3	0.803785	0.831043	0.333444	2.23398	0.438209	11.3888
	OAS1	Inverse variance weighted	9	-0.143828	0.148736	0.333543	0.866037	0.647038	1.15916
	CCNA1	Simple mode	3	-0.703854	0.569868	0.342196	0.494675	0.161897	1.51148
	ANKRD22	Simple mode	3	0.620217	0.512562	0.349874	1.85933	0.680857	5.0776
	APOL6	Simple mode	3	0.831792	0.690187	0.351387	2.29743	0.593942	8.88672
	EPSTI1	Inverse variance weighted	6	0.140144	0.154993	0.365892	1.15044	0.849045	1.55882
	CD1C	Inverse variance weighted	5	0.341949	0.386848	0.37673	1.40769	0.6595	3.00468
	C1GALT1	Simple mode	6	0.437059	0.455458	0.381326	1.54815	0.634043	3.78012
	MX1	Inverse variance weighted	11	-0.146558	0.167629	0.381954	0.863675	0.621816	1.19961
	LGALS3BP	Inverse variance weighted	6	0.30771	0.362644	0.396149	1.36031	0.668264	2.76902
	GRAMD1B	Inverse variance weighted	4	0.286639	0.344837	0.405844	1.33194	0.67757	2.61829
	ZNF438	Inverse variance weighted	5	-0.270992	0.326206	0.406121	0.762623	0.402381	1.44538
	CASP5	Simple mode	11	-0.336382	0.39681	0.416425	0.71435	0.328201	1.55483
	PTPRN2	Inverse variance weighted	7	-0.100025	0.125701	0.426187	0.904815	0.70723	1.1576
	SAMD9L	Simple mode	5	-0.463458	0.526852	0.428712	0.629105	0.224005	1.76681
	CD1C	Simple mode	5	0.531005	0.627672	0.445198	1.70064	0.496967	5.81965
	BATF2	Simple mode	3	0.73459	0.779034	0.445243	2.08463	0.452795	9.59744
	CSRNP1	Simple mode	3	-0.56985	0.610163	0.448932	0.56561	0.171055	1.87025
	REC8	Inverse variance weighted	3	-0.304347	0.418307	0.466878	0.737605	0.324903	1.67453
	IFI6	Inverse variance weighted	8	0.311616	0.43881	0.477619	1.36563	0.577843	3.22742
	RNASE2	Inverse variance weighted	6	-0.0953623	0.135403	0.481255	0.909044	0.697152	1.18534
	APOBEC3A	Simple mode	3	0.29793	0.363077	0.498133	1.34707	0.661198	2.7444
	MS4A4A	Simple mode	6	0.386671	0.537921	0.504431	1.47207	0.51291	4.2249
	ISG15	Simple mode	5	-0.441465	0.610532	0.509649	0.643093	0.194347	2.12799
	DHX58	Simple mode	3	0.544836	0.712944	0.524596	1.72432	0.426333	6.97412
	IFIT3	Simple mode	6	-0.530946	0.779709	0.526151	0.588048	0.127559	2.71091
	TRIM69	Simple mode	3	-0.309081	0.409375	0.529043	0.734121	0.32908	1.6377
	FCGR1A	Inverse variance weighted	3	-0.292624	0.466175	0.530192	0.746303	0.299295	1.86093
	SLFN12	Inverse variance weighted	3	-0.305281	0.494837	0.537279	0.736916	0.279386	1.94371
	OAS3	Inverse variance weighted	8	0.152948	0.258095	0.553448	1.16526	0.702634	1.9325
	KLHDC8B	Simple mode	7	0.329147	0.536916	0.562356	1.38978	0.485193	3.98087
	IFIT3	Inverse variance weighted	6	-0.231169	0.400269	0.563579	0.793605	0.36215	1.73909
	DDX60	Inverse variance weighted	3	-0.257774	0.450461	0.567155	0.77277	0.319602	1.86849
	CEACAM1	Simple mode	7	-0.487254	0.808466	0.568779	0.614311	0.125953	2.99619
	PLSCR1	Simple mode	3	-0.288861	0.442363	0.580792	0.749116	0.314777	1.78277
	BATF2	Inverse variance weighted	3	-1.13729	2.06742	0.582249	0.320686	0.00557515	18.4461
	SAMD9L	Inverse variance weighted	5	-0.217024	0.395572	0.583258	0.804911	0.370706	1.74769
	TRIM5	Simple mode	3	0.495339	0.765574	0.583964	1.64105	0.365977	7.35855
	SPATS2L	Simple mode	3	-0.296872	0.462648	0.586807	0.743139	0.300093	1.84028
	DDX60L	Simple mode	4	0.172935	0.286235	0.588361	1.18879	0.678354	2.0833
	RPH3A	Inverse variance weighted	6	0.147354	0.276467	0.594041	1.15876	0.674002	1.99218
	MS4A4A	Inverse variance weighted	6	0.152683	0.286916	0.59462	1.16496	0.663868	2.04427
	TNFAIP6	Simple mode	3	0.428644	0.684201	0.594969	1.53517	0.401564	5.86896
	XAF1	Inverse variance weighted	5	-0.240141	0.457877	0.599954	0.786517	0.320594	1.92957
	TRIM69	Inverse variance weighted	3	-0.122574	0.236649	0.604489	0.884641	0.556323	1.40672
	IFITM3	Inverse variance weighted	6	0.0877167	0.174134	0.614451	1.09168	0.776012	1.53575
	MX1	Simple mode	11	-0.194666	0.381873	0.621276	0.82311	0.389405	1.73986
	RSAD2	Inverse variance weighted	7	0.301277	0.611793	0.622402	1.35158	0.40745	4.48345
	STAT1	Simple mode	8	0.310792	0.609225	0.625639	1.3645	0.413421	4.50358
	LILRA5	Simple mode	3	-0.189082	0.340176	0.634205	0.827719	0.424932	1.6123
	EIF2AK2	Simple mode	9	-0.27009	0.548457	0.635627	0.76331	0.260522	2.23644
	IFI44	Inverse variance weighted	7	-0.156401	0.333423	0.639015	0.855216	0.444898	1.64396
	FCGR1A	Simple mode	3	0.456902	0.898223	0.661542	1.57917	0.271548	9.1836
	LAP3	Simple mode	7	0.261151	0.58979	0.673437	1.29842	0.408674	4.1253
	IFI44L	Simple mode	7	-0.294744	0.67011	0.67545	0.744722	0.200256	2.76951
	DDX60L	Inverse variance weighted	4	0.083423	0.201336	0.67862	1.087	0.732571	1.61291
	LAP3	Inverse variance weighted	7	-0.132162	0.32099	0.680535	0.876199	0.467057	1.64375
	RSAD2	Simple mode	7	-0.312081	0.734951	0.685913	0.731922	0.173325	3.09078
	NRN1	Inverse variance weighted	3	0.107324	0.268788	0.689682	1.11329	0.657375	1.88542
	OAS1	Simple mode	9	-0.129286	0.315065	0.69232	0.878722	0.473874	1.62945
	HERC5	Simple mode	6	-0.267057	0.637474	0.692655	0.76563	0.219477	2.67084
	C1GALT1	Inverse variance weighted	6	0.109834	0.284437	0.699389	1.11609	0.63912	1.94903
	TRIM22	Inverse variance weighted	5	0.128491	0.333062	0.699654	1.13711	0.591963	2.1843
	MT2A	Simple mode	7	-0.168546	0.444076	0.717355	0.844893	0.353832	2.01747
	MX2	Inverse variance weighted	6	-0.101997	0.283962	0.719449	0.903032	0.517595	1.57549
	CMPK2	Inverse variance weighted	3	-0.249687	0.7059	0.723553	0.779044	0.195293	3.10768
	GBP1	Simple mode	5	0.260276	0.687528	0.724244	1.29729	0.337132	4.99198
	DNASE1L3	Inverse variance weighted	4	-0.111531	0.31663	0.724655	0.894463	0.480885	1.66373
	ZCCHC2	Simple mode	3	-0.19741	0.504083	0.733125	0.820854	0.30562	2.2047
	CCR1	Inverse variance weighted	8	0.0652603	0.193947	0.736505	1.06744	0.72988	1.56111
	CCR1	Simple mode	8	-0.134896	0.402463	0.747312	0.873807	0.397038	1.92308
	IFI6	Simple mode	8	-0.22062	0.665946	0.750123	0.802021	0.217431	2.95836
	IL1RN	Simple mode	7	-0.208204	0.636386	0.754655	0.812041	0.233279	2.82671
	PARP9	Simple mode	3	0.275982	0.773748	0.755446	1.31782	0.289221	6.00462
	RTP4	Simple mode	4	-0.149414	0.438561	0.755799	0.861213	0.364586	2.03433
	IFIT1	Simple mode	7	-0.144465	0.44374	0.755809	0.865485	0.362694	2.06528
	TMEM140	Inverse variance weighted	8	-0.0788472	0.260338	0.761993	0.924181	0.554821	1.53944
	IFITM3	Simple mode	6	-0.115121	0.362316	0.763526	0.891258	0.43812	1.81307
	REC8	Simple mode	3	-0.196955	0.574107	0.764255	0.821227	0.266547	2.53019
	GRAMD1B	Simple mode	4	-0.161996	0.510369	0.771741	0.850444	0.31276	2.31249
	IRF7	Inverse variance weighted	5	0.145064	0.500808	0.772077	1.15611	0.433215	3.0853
	EPSTI1	Simple mode	6	0.0719492	0.238164	0.774739	1.0746	0.67378	1.71386
	ZNF438	Simple mode	5	-0.144364	0.51547	0.793316	0.865573	0.315157	2.37728
	ETV7	Inverse variance weighted	3	0.044402	0.170288	0.794287	1.0454	0.748741	1.4596
	SLFN12	Simple mode	3	0.163487	0.552262	0.795114	1.17761	0.398939	3.47614
	IL1RN	Inverse variance weighted	7	-0.0872685	0.340043	0.797457	0.916431	0.470597	1.78464
	IFIT1	Inverse variance weighted	7	0.0662554	0.260361	0.799129	1.0685	0.641432	1.77991
	IFI44	Simple mode	7	-0.163021	0.674706	0.817123	0.849574	0.226402	3.18803
	TRIM22	Simple mode	5	-0.140804	0.57824	0.819593	0.868659	0.279667	2.69809
	XAF1	Simple mode	5	-0.188749	0.776988	0.820013	0.827994	0.180569	3.79676
	ABCA1	Inverse variance weighted	11	-0.0780003	0.344143	0.820695	0.924964	0.471177	1.81579
	IFI44L	Inverse variance weighted	7	-0.072098	0.327267	0.825635	0.93044	0.489907	1.76711
	ANKRD22	Inverse variance weighted	3	0.1996	0.927203	0.829556	1.22091	0.198351	7.51513
	DNASE1L3	Simple mode	4	-0.132488	0.571051	0.831458	0.875914	0.286004	2.68256
	ZBP1	Simple mode	3	-0.12277	0.511086	0.832542	0.884467	0.324815	2.40839
	IRF7	Simple mode	5	-0.118295	0.537153	0.836479	0.888434	0.310021	2.546
	DHRS9	Simple mode	9	0.0736173	0.349098	0.838254	1.07639	0.543017	2.13368
	PTPRN2	Simple mode	7	-0.0431772	0.206502	0.841297	0.957742	0.638956	1.43558
	OASL	Simple mode	8	-0.0894444	0.440485	0.844865	0.914439	0.385661	2.16822
	CARD16	Simple mode	3	-0.124885	0.564823	0.845532	0.882598	0.291726	2.67024
	GBP3	Simple mode	9	-0.064734	0.326288	0.847685	0.937317	0.494475	1.77676
	TNFAIP6	Inverse variance weighted	3	-0.0446967	0.253637	0.860118	0.956287	0.581686	1.57213
	GBP1	Inverse variance weighted	5	0.0683832	0.39877	0.863842	1.07078	0.490071	2.33958
	CCNA1	Inverse variance weighted	3	-0.0434759	0.265128	0.869746	0.957456	0.569425	1.60991
	HERC6	Simple mode	5	-0.0745378	0.44681	0.875603	0.928172	0.386631	2.22823
	ZBP1	Inverse variance weighted	3	-0.0524994	0.355526	0.882606	0.948855	0.472683	1.90471
	IFI35	Simple mode	3	0.134278	0.811612	0.883805	1.14371	0.233055	5.61273
	MT2A	Inverse variance weighted	7	0.0473144	0.326676	0.884841	1.04845	0.552683	1.98894
	IFI27	Simple mode	5	-0.0776646	0.508486	0.886001	0.925275	0.341538	2.5067
	MX2	Simple mode	6	-0.0836357	0.573636	0.889775	0.919766	0.298806	2.83117
	OAS2	Simple mode	5	-0.112023	0.79832	0.895187	0.894024	0.186985	4.27457
	TMEM140	Simple mode	8	-0.0516495	0.409535	0.903185	0.949662	0.425565	2.1192
	CMPK2	Simple mode	3	-0.130368	0.957665	0.904184	0.877772	0.134339	5.73539
	DDX60	Simple mode	3	-0.0939123	0.736807	0.910237	0.910363	0.214799	3.85831
	OAS3	Simple mode	8	-0.0628229	0.547111	0.911807	0.93911	0.32137	2.74427
	TRIM5	Inverse variance weighted	3	-0.0437557	0.395548	0.911917	0.957188	0.440859	2.07823
	ETV7	Simple mode	3	-0.0248211	0.20934	0.916453	0.975484	0.647182	1.47033
	OASL	Inverse variance weighted	8	-0.0209855	0.20578	0.918772	0.979233	0.654218	1.46572
	STAT1	Inverse variance weighted	8	-0.0307556	0.316567	0.922604	0.969713	0.521405	1.80348
	APOBEC3A	Inverse variance weighted	3	-0.0170196	0.179594	0.9245	0.983124	0.69141	1.39792
	G0S2	Inverse variance weighted	3	0.0369346	0.415937	0.929242	1.03763	0.459185	2.34473
	G0S2	Simple mode	3	-0.0510463	0.581466	0.938043	0.950235	0.304002	2.9702
	CEACAM1	Inverse variance weighted	7	0.0314483	0.415315	0.939641	1.03195	0.45723	2.32906
	LGALS9	Inverse variance weighted	5	0.0137522	0.191733	0.94282	1.01385	0.696251	1.47631
	ABCA1	Simple mode	11	0.0361359	0.574721	0.951105	1.0368	0.33611	3.1982
	OAS2	Inverse variance weighted	5	0.0263304	0.439637	0.952242	1.02668	0.433719	2.43031
	LGALS9	Simple mode	5	0.0199551	0.367936	0.959349	1.02016	0.49599	2.09826
	HERC6	Inverse variance weighted	5	-0.0124931	0.247837	0.959797	0.987585	0.607591	1.60523
	IFIT2	Simple mode	5	-0.0390588	0.802371	0.963509	0.961694	0.199547	4.63478
	IFIT5	Inverse variance weighted	4	0.0103969	0.230263	0.963986	1.01045	0.643445	1.58679
	EIF2AK2	Inverse variance weighted	9	0.0109533	0.302843	0.971148	1.01101	0.558434	1.83038
	NRN1	Simple mode	3	-0.0160723	0.428924	0.973513	0.984056	0.424534	2.28101
	GBP3	Inverse variance weighted	9	-0.00514834	0.171778	0.97609	0.994865	0.710467	1.39311
	RTP4	Inverse variance weighted	4	-0.00660545	0.247627	0.978719	0.993416	0.61143	1.61405
	IFIT2	Inverse variance weighted	5	0.00576852	0.532902	0.991363	1.00579	0.353908	2.85838
	HERC5	Inverse variance weighted	6	0.00317068	0.361195	0.992996	1.00318	0.494222	2.03626
	CARD16	Inverse variance weighted	3	-0.000645538	0.165951	0.996896	0.999355	0.72187	1.3835
L12_LUPUS	FCGR1A	Inverse variance weighted	3	-0.563851	0.239973	0.0187912	0.569013	0.355511	0.910734
	IFI6	Inverse variance weighted	8	0.794422	0.401763	0.0480033	2.21316	1.00699	4.86408
	IFITM3	Inverse variance weighted	6	-0.183683	0.0931289	0.0485692	0.832199	0.693353	0.99885
	PARP14	Simple mode	4	-0.651622	0.219266	0.0589815	0.5212	0.339126	0.801027
	GRAMD1B	Inverse variance weighted	4	0.243552	0.132761	0.0665768	1.27577	0.983479	1.65494
	IFIT3	Inverse variance weighted	6	0.695793	0.383728	0.069794	2.0053	0.945242	4.25417
	NRN1	Inverse variance weighted	3	-0.260062	0.144927	0.0727435	0.771004	0.580353	1.02428
	CSRNP1	Inverse variance weighted	3	0.43889	0.248331	0.0771681	1.55098	0.953288	2.52343
	IFIT2	Inverse variance weighted	5	0.917192	0.534558	0.0861996	2.50225	0.87762	7.13439
	IFIT1	Inverse variance weighted	7	0.420274	0.245696	0.0871652	1.52238	0.94055	2.46413
	RTP4	Simple mode	4	-0.908056	0.389492	0.102019	0.403308	0.187972	0.865325
	HERC5	Inverse variance weighted	6	0.591623	0.368812	0.108685	1.80692	0.877	3.72287
	ISG15	Inverse variance weighted	5	0.533507	0.33502	0.111281	1.7049	0.884147	3.28756
	DHRS9	Inverse variance weighted	9	0.147988	0.0957336	0.122145	1.1595	0.961126	1.39882
	GBP3	Simple mode	9	-0.298453	0.17451	0.125591	0.741965	0.527033	1.04455
	IFI44L	Inverse variance weighted	7	0.480991	0.319879	0.132667	1.61768	0.864182	3.02815
	OASL	Simple mode	8	0.356325	0.210507	0.134347	1.42807	0.945284	2.15743
	MX1	Inverse variance weighted	11	0.22867	0.153169	0.135456	1.25693	0.930958	1.69703
	OAS3	Inverse variance weighted	8	0.307979	0.206771	0.136364	1.36067	0.907291	2.04061
	LILRA5	Inverse variance weighted	3	-0.162286	0.113309	0.152074	0.850198	0.680879	1.06162
	EPSTI1	Simple mode	6	-0.320139	0.193741	0.15936	0.726048	0.49665	1.0614
	FCGR1A	Simple mode	3	-0.700304	0.344609	0.179195	0.496434	0.252653	0.975437
	TRIM22	Simple mode	5	-0.734436	0.46102	0.186365	0.479776	0.194362	1.18431
	C1GALT1	Simple mode	6	-0.298254	0.198388	0.193062	0.742113	0.503036	1.09482
	ISG15	Simple mode	5	0.572402	0.374711	0.201332	1.77252	0.850415	3.69446
	CCNA1	Simple mode	3	-1.35425	0.723065	0.20195	0.258141	0.0625707	1.06498
	MT2A	Inverse variance weighted	6	-0.113449	0.0911608	0.213318	0.89275	0.746676	1.0674
	OAS3	Simple mode	8	0.477603	0.352438	0.217474	1.6122	0.808014	3.21678
	ABCA1	Inverse variance weighted	11	0.195997	0.159286	0.218521	1.21652	0.890294	1.66229
	MX2	Inverse variance weighted	6	0.296708	0.242947	0.221978	1.34542	0.835714	2.166
	IFI6	Simple mode	8	0.827689	0.619653	0.22343	2.28802	0.679206	7.70761
	TRIM22	Inverse variance weighted	5	-0.252759	0.207711	0.223651	0.776655	0.516918	1.1669
	TIMM10	Inverse variance weighted	6	-0.141571	0.116435	0.22403	0.867994	0.690884	1.09051
	EIF2AK2	Inverse variance weighted	9	0.307388	0.25389	0.226006	1.35987	0.826763	2.23673
	IRF7	Inverse variance weighted	5	0.508447	0.429288	0.236257	1.66271	0.7168	3.85686
	PTPRN2	Simple mode	7	0.185518	0.141911	0.238974	1.20384	0.911534	1.58989
	LGALS9	Inverse variance weighted	5	0.119406	0.102902	0.245893	1.12683	0.921012	1.37864
	OASL	Inverse variance weighted	8	0.194675	0.169416	0.250518	1.21492	0.871638	1.69339
	ZNF438	Simple mode	5	0.719335	0.547901	0.259475	2.05307	0.701488	6.00877
	STAT1	Inverse variance weighted	8	-0.18725	0.170846	0.27307	0.829236	0.593269	1.15906
	LGALS3BP	Inverse variance weighted	6	0.213768	0.195918	0.275223	1.23834	0.84347	1.81805
	PARP14	Inverse variance weighted	4	-0.107814	0.098892	0.275617	0.897795	0.739603	1.08982
	GBP3	Inverse variance weighted	9	-0.100432	0.0933061	0.281762	0.904447	0.753285	1.08594
	HERC5	Simple mode	6	0.775753	0.651159	0.286982	2.17223	0.606216	7.78365
	IFI44	Inverse variance weighted	7	0.31529	0.300226	0.293638	1.37066	0.760976	2.4688
	LILRA5	Simple mode	3	-0.242445	0.175183	0.300581	0.784707	0.556658	1.10618
	DHX58	Simple mode	3	-0.619602	0.45335	0.305071	0.538159	0.221315	1.30861
	TMEM140	Inverse variance weighted	8	-0.104812	0.102248	0.305324	0.900494	0.736963	1.10031
	KLHDC8B	Inverse variance weighted	7	0.140257	0.139335	0.314119	1.15057	0.875606	1.51188
	PARP9	Simple mode	3	-0.499228	0.384865	0.324052	0.606999	0.285486	1.2906
	KLHDC8B	Simple mode	7	0.344489	0.321435	0.325049	1.41127	0.75162	2.64985
	OAS2	Inverse variance weighted	5	0.443956	0.457868	0.332238	1.55886	0.635422	3.82431
	OAS2	Simple mode	5	0.507245	0.463442	0.335214	1.66071	0.669582	4.11892
	LGALS9	Simple mode	5	0.182446	0.167934	0.338384	1.20015	0.863549	1.66795
	GBP1	Simple mode	5	-0.461801	0.437918	0.35112	0.630147	0.267103	1.48664
	RSAD2	Inverse variance weighted	6	0.430777	0.464796	0.354026	1.53845	0.618645	3.82584
	CCNA1	Inverse variance weighted	3	-0.251609	0.275363	0.360856	0.777549	0.453246	1.33389
	RPH3A	Inverse variance weighted	6	0.0869998	0.0957169	0.363388	1.0909	0.90429	1.31601
	APOL6	Simple mode	3	-0.646766	0.558643	0.366545	0.523737	0.175221	1.56545
	MS4A4A	Simple mode	6	-0.357606	0.364075	0.371094	0.699349	0.3426	1.42758
	ZNF438	Inverse variance weighted	5	0.219713	0.253073	0.385296	1.24572	0.758577	2.04569
	DDX60	Inverse variance weighted	3	-0.210217	0.242177	0.385378	0.810408	0.504148	1.30271
	IFI27	Inverse variance weighted	5	0.128607	0.150847	0.3939	1.13724	0.846155	1.52847
	TRIM69	Inverse variance weighted	3	0.104642	0.127141	0.410486	1.11031	0.865408	1.42452
	IFIT1	Simple mode	7	0.341877	0.390724	0.415231	1.40759	0.654462	3.02737
	GBP1	Inverse variance weighted	5	-0.238869	0.297524	0.422057	0.787518	0.439545	1.41097
	ZCCHC2	Inverse variance weighted	3	0.371375	0.467436	0.426907	1.44973	0.579959	3.6239
	IFITM3	Simple mode	6	-0.142873	0.167914	0.433689	0.866864	0.623763	1.20471
	C1GALT1	Inverse variance weighted	6	-0.158266	0.205999	0.442319	0.853623	0.570054	1.27825
	CEACAM1	Inverse variance weighted	7	0.171568	0.223395	0.442486	1.18716	0.766219	1.83937
	HERC6	Simple mode	5	0.170477	0.200978	0.444082	1.18587	0.799764	1.75838
	ZCCHC2	Simple mode	3	0.222075	0.249916	0.467972	1.24867	0.765091	2.03788
	IFIT3	Simple mode	6	0.450193	0.576429	0.470144	1.56862	0.506816	4.85493
	RTP4	Inverse variance weighted	4	-0.115965	0.165882	0.4845	0.890506	0.643333	1.23265
	PLSCR1	Simple mode	3	0.275089	0.328148	0.490083	1.31665	0.692061	2.50493
	IFI35	Simple mode	3	0.362935	0.434948	0.49183	1.43754	0.612894	3.37175
	CMPK2	Inverse variance weighted	3	0.676959	1.01099	0.503112	1.96788	0.271287	14.2748
	FBXO6	Inverse variance weighted	4	-0.169156	0.260175	0.515588	0.844377	0.507074	1.40605
	LAP3	Inverse variance weighted	7	0.114881	0.179117	0.52128	1.12174	0.789631	1.59353
	AIM2	Simple mode	9	-0.271586	0.408101	0.524458	0.76217	0.342507	1.69603
	REC8	Simple mode	3	0.627228	0.837865	0.53216	1.87241	0.362407	9.67401
	SLFN12	Inverse variance weighted	3	-0.214708	0.350056	0.539642	0.806777	0.406238	1.60224
	IFI44	Simple mode	7	0.242	0.372444	0.539908	1.27379	0.613859	2.6432
	TRIM5	Inverse variance weighted	3	-0.0837601	0.13689	0.540617	0.919652	0.703235	1.20267
	EIF2AK2	Simple mode	9	0.245408	0.387966	0.544678	1.27814	0.597498	2.73415
	SAMD9L	Simple mode	5	-0.220244	0.345227	0.558185	0.802323	0.407837	1.57838
	APOBEC3A	Inverse variance weighted	3	-0.0999878	0.171289	0.559397	0.904848	0.646802	1.26584
	CSRNP1	Simple mode	3	0.254254	0.373504	0.566284	1.2895	0.620137	2.68135
	G0S2	Inverse variance weighted	3	0.190075	0.336624	0.572311	1.20934	0.625185	2.33931
	GRAMD1B	Simple mode	4	0.134219	0.22136	0.587095	1.14364	0.74108	1.76488
	TNFAIP6	Simple mode	3	0.25399	0.403031	0.592966	1.28916	0.585113	2.84036
	REC8	Inverse variance weighted	3	0.336781	0.636353	0.596642	1.40043	0.402335	4.87457
	NRN1	Simple mode	3	0.229932	0.396522	0.620622	1.25851	0.578538	2.73769
	DDX60	Simple mode	3	-0.216947	0.381657	0.627056	0.804973	0.380985	1.70081
	PTPRN2	Inverse variance weighted	7	-0.0322548	0.0666426	0.628389	0.96826	0.849698	1.10337
	AIM2	Inverse variance weighted	9	0.0837158	0.173346	0.629139	1.08732	0.774109	1.52726
	HERC6	Inverse variance weighted	5	0.125438	0.266687	0.6381	1.13365	0.672153	1.91199
	ZBP1	Inverse variance weighted	3	0.0862882	0.190306	0.650248	1.09012	0.750728	1.58295
	PARP9	Inverse variance weighted	3	-0.211776	0.467367	0.650458	0.809146	0.32374	2.02236
	PLSCR1	Inverse variance weighted	3	-0.048942	0.115931	0.672906	0.952236	0.758686	1.19516
	OAS1	Simple mode	9	-0.0608497	0.140469	0.676319	0.940965	0.714503	1.2392
	MX2	Simple mode	6	0.13052	0.294876	0.676529	1.13942	0.639265	2.03089
	SAMD9L	Inverse variance weighted	5	0.0710639	0.172497	0.68036	1.07365	0.76565	1.50555
	MT2A	Simple mode	6	-0.0695854	0.16057	0.682809	0.93278	0.680925	1.27779
	MS4A4A	Inverse variance weighted	6	-0.0869563	0.214172	0.684735	0.916717	0.60246	1.3949
	LAP3	Simple mode	7	0.130053	0.307223	0.686816	1.13889	0.623689	2.07967
	DDX60L	Simple mode	4	-0.0813346	0.187001	0.692994	0.921885	0.638996	1.33001
	TRIM69	Simple mode	3	0.0873242	0.193039	0.695337	1.09125	0.747491	1.5931
	ABCA1	Simple mode	11	0.130065	0.339883	0.709969	1.1389	0.585022	2.21718
	RSAD2	Simple mode	6	0.227238	0.578167	0.710494	1.25513	0.40415	3.89793
	ZBP1	Simple mode	3	-0.138458	0.323847	0.710618	0.8707	0.461535	1.6426
	GALM	Inverse variance weighted	4	0.140658	0.391792	0.719587	1.15103	0.534056	2.48077
	NEXN	Simple mode	6	0.0994625	0.273582	0.731055	1.10458	0.646128	1.88831
	CASP5	Inverse variance weighted	11	-0.0331402	0.100583	0.741793	0.967403	0.794308	1.17822
	GALM	Simple mode	4	0.187229	0.528916	0.746766	1.2059	0.427652	3.40044
	CD1C	Simple mode	5	0.113568	0.339473	0.754776	1.12027	0.575913	2.17915
	CEACAM1	Simple mode	7	0.14058	0.438642	0.759465	1.15094	0.487162	2.71915
	APOBEC3A	Simple mode	3	0.102934	0.299197	0.763624	1.10842	0.616626	1.99244
	STAT1	Simple mode	8	-0.104104	0.339512	0.768046	0.901132	0.463223	1.75302
	NEXN	Inverse variance weighted	6	0.0432994	0.151346	0.774804	1.04425	0.776206	1.40486
	IFIT5	Simple mode	4	0.0903485	0.292063	0.777299	1.09456	0.617489	1.9402
	DHRS9	Simple mode	9	-0.0590039	0.20223	0.777888	0.942703	0.63421	1.40125
	RNASE2	Simple mode	6	-0.0404985	0.144529	0.790539	0.960311	0.723413	1.27479
	CMPK2	Simple mode	3	0.235943	0.79939	0.795697	1.2661	0.264249	6.0663
	XAF1	Inverse variance weighted	5	0.139579	0.543761	0.797417	1.14979	0.396059	3.33793
	CARD16	Inverse variance weighted	3	0.0210174	0.0829843	0.80006	1.02124	0.867941	1.20162
	NTNG2	Inverse variance weighted	3	-0.0506627	0.203603	0.803491	0.950599	0.637804	1.4168
	TRIM5	Simple mode	3	0.055445	0.198803	0.806518	1.05701	0.715904	1.56064
	EPSTI1	Inverse variance weighted	6	0.0411028	0.173025	0.812227	1.04196	0.742282	1.46262
	IFI44L	Simple mode	7	0.147593	0.596763	0.812905	1.15904	0.359852	3.73314
	TNFAIP6	Inverse variance weighted	3	0.0344151	0.146848	0.814706	1.03501	0.776152	1.38021
	DNASE1L3	Simple mode	4	-0.183184	0.735513	0.819395	0.832615	0.196953	3.51986
	IL1RN	Inverse variance weighted	7	-0.0407671	0.182252	0.823002	0.960053	0.671675	1.37224
	MX1	Simple mode	11	0.0752931	0.335187	0.82679	1.0782	0.558962	2.07978
	SPATS2L	Simple mode	3	0.0586652	0.239998	0.82968	1.06042	0.662503	1.69734
	CD1C	Inverse variance weighted	5	0.0444036	0.20737	0.830448	1.0454	0.696253	1.56964
	RNASE2	Inverse variance weighted	6	-0.0150448	0.0729375	0.836581	0.985068	0.853848	1.13645
	XAF1	Simple mode	5	-0.103253	0.485845	0.842091	0.901899	0.348015	2.33732
	ETV7	Simple mode	3	0.0215417	0.0954712	0.842444	1.02178	0.8474	1.23203
	DNASE1L3	Inverse variance weighted	4	0.0989859	0.500645	0.843267	1.10405	0.413839	2.94542
	NTNG2	Simple mode	3	-0.0744377	0.335561	0.845037	0.928265	0.48088	1.79187
	IFIT5	Inverse variance weighted	4	0.0241086	0.124231	0.846126	1.0244	0.803014	1.30682
	OAS1	Inverse variance weighted	9	-0.0243904	0.128726	0.84972	0.975905	0.758287	1.25598
	DDX60L	Inverse variance weighted	4	0.0169268	0.0944825	0.857818	1.01707	0.845135	1.22399
	CASP5	Simple mode	11	0.0434792	0.256182	0.868615	1.04444	0.632145	1.72564
	TIMM10	Simple mode	6	-0.0333914	0.203186	0.875901	0.96716	0.649446	1.4403
	CCR1	Simple mode	8	-0.0377962	0.234628	0.876573	0.962909	0.607947	1.52512
	SLFN12	Simple mode	3	-0.0760865	0.432626	0.876591	0.926736	0.396915	2.16379
	TMEM140	Simple mode	8	-0.0354132	0.221378	0.877425	0.965206	0.625431	1.48957
	RPH3A	Simple mode	6	0.0273128	0.181962	0.886552	1.02769	0.719403	1.46808
	DHX58	Inverse variance weighted	3	0.0188893	0.142037	0.894203	1.01907	0.771434	1.3462
	IFI35	Inverse variance weighted	3	-0.0429247	0.376913	0.909329	0.957983	0.457639	2.00536
	G0S2	Simple mode	3	0.0434625	0.355817	0.913948	1.04442	0.519994	2.09775
	CARD16	Simple mode	3	-0.022169	0.206658	0.924363	0.978075	0.652321	1.4665
	IL1RN	Simple mode	7	0.033306	0.398641	0.936133	1.03387	0.473298	2.25837
	APOL6	Inverse variance weighted	3	-0.0376142	0.474199	0.936777	0.963084	0.380205	2.43956
	IFI27	Simple mode	5	-0.0175029	0.262593	0.950056	0.982649	0.58732	1.64408
	IFIT2	Simple mode	5	0.045828	0.889484	0.96138	1.04689	0.18313	5.98476
	FBXO6	Simple mode	4	-0.0270695	0.534952	0.962824	0.973294	0.341101	2.77718
	CCR1	Inverse variance weighted	8	0.00380899	0.112675	0.973032	1.00382	0.804903	1.25189
	SPATS2L	Inverse variance weighted	3	0.00446435	0.172343	0.979334	1.00447	0.716535	1.40812
	LGALS3BP	Simple mode	6	0.00963199	0.366144	0.98003	1.00968	0.492623	2.06943
	ETV7	Inverse variance weighted	3	-0.00173145	0.127079	0.989129	0.99827	0.778172	1.28062
	IRF7	Simple mode	5	0.00238479	0.655496	0.997271	1.00239	0.277374	3.62247
SLE_OTH	CASP5	Inverse variance weighted	11	-0.507544	0.183647	0.00571517	0.601972	0.420003	0.86278
	OAS3	Inverse variance weighted	8	0.607903	0.256293	0.0176964	1.83658	1.11134	3.03508
	TMEM140	Simple mode	8	-1.00619	0.328674	0.0182883	0.36561	0.191975	0.69629
	CSRNP1	Inverse variance weighted	3	-0.973454	0.42026	0.0205413	0.377776	0.165768	0.860929
	DDX60	Inverse variance weighted	3	-0.989041	0.437172	0.0236752	0.371933	0.157883	0.87618
	ZCCHC2	Inverse variance weighted	3	0.70472	0.312507	0.02413	2.02328	1.09659	3.73308
	PARP9	Inverse variance weighted	3	1.43741	0.652283	0.0275479	4.2098	1.17227	15.118
	GBP1	Inverse variance weighted	5	0.835161	0.399106	0.0363869	2.30518	1.05434	5.04002
	KLHDC8B	Inverse variance weighted	7	0.48478	0.236502	0.0403847	1.62382	1.02146	2.58138
	RNASE2	Simple mode	6	-0.566721	0.225073	0.0533083	0.567383	0.364998	0.881987
	ANKRD22	Simple mode	3	1.44299	0.412533	0.0729066	4.23332	1.88593	9.50246
	STAT1	Inverse variance weighted	8	0.62374	0.358763	0.0821074	1.86589	0.923638	3.7694
	AIM2	Inverse variance weighted	9	0.552832	0.322144	0.0861431	1.73817	0.924437	3.26819
	IFI6	Inverse variance weighted	8	1.01753	0.596207	0.0878835	2.76635	0.859815	8.90038
	NRN1	Inverse variance weighted	3	-0.412528	0.245368	0.0927118	0.661975	0.409242	1.07079
	APOL6	Inverse variance weighted	3	1.06999	0.655481	0.1026	2.91536	0.806742	10.5353
	PARP9	Simple mode	3	2.17019	0.841796	0.123251	8.75998	1.68249	45.6094
	RSAD2	Inverse variance weighted	7	1.21237	0.794538	0.127041	3.36143	0.708271	15.9532
	GBP1	Simple mode	5	1.04762	0.587205	0.148976	2.85085	0.901851	9.01183
	LAP3	Inverse variance weighted	7	0.401662	0.291331	0.167983	1.49431	0.844216	2.645
	CARD16	Inverse variance weighted	3	-0.194801	0.141832	0.169608	0.822998	0.62326	1.08675
	RNASE2	Inverse variance weighted	6	-0.167248	0.122478	0.172082	0.845989	0.665442	1.07552
	HERC5	Inverse variance weighted	6	0.469747	0.352154	0.182228	1.59959	0.802138	3.18983
	NRN1	Simple mode	3	-1.08808	0.557825	0.190397	0.336861	0.112881	1.00527
	LILRA5	Inverse variance weighted	3	-0.252247	0.192741	0.190625	0.777053	0.532581	1.13374
	IFI44L	Inverse variance weighted	7	0.387153	0.309399	0.210824	1.47278	0.803105	2.70087
	EIF2AK2	Inverse variance weighted	9	0.424597	0.345613	0.219246	1.52897	0.77662	3.01018
	IFIT1	Inverse variance weighted	7	0.289593	0.243109	0.233572	1.33588	0.829527	2.15133
	IFIT2	Inverse variance weighted	5	0.5674	0.485951	0.242965	1.76367	0.680407	4.5716
	C1GALT1	Inverse variance weighted	6	0.205226	0.17941	0.252667	1.2278	0.863797	1.7452
	ZCCHC2	Simple mode	3	0.708525	0.446717	0.253614	2.03099	0.846165	4.87486
	IFIT2	Simple mode	5	1.06498	0.808414	0.258108	2.90078	0.59481	14.1465
	IL1RN	Inverse variance weighted	7	-0.399554	0.353517	0.25838	0.670619	0.335395	1.3409
	G0S2	Simple mode	3	-0.877173	0.578977	0.268987	0.415957	0.133725	1.29385
	CSRNP1	Simple mode	3	-0.899108	0.60334	0.274638	0.406932	0.124724	1.32769
	DHX58	Inverse variance weighted	3	0.254973	0.23886	0.285764	1.29043	0.808001	2.06089
	ZNF438	Inverse variance weighted	5	0.31147	0.297687	0.295422	1.36543	0.761857	2.44718
	CCR1	Simple mode	8	-0.407341	0.364626	0.300803	0.665418	0.325626	1.35978
	G0S2	Inverse variance weighted	3	-0.489914	0.491539	0.318913	0.612679	0.23379	1.60561
	ISG15	Inverse variance weighted	5	0.450576	0.459734	0.327047	1.56922	0.637308	3.86382
	TNFAIP6	Inverse variance weighted	3	-0.223924	0.230453	0.331216	0.799376	0.508845	1.25579
	IFI35	Inverse variance weighted	3	-0.575765	0.609224	0.344618	0.562275	0.17036	1.8558
	DHRS9	Inverse variance weighted	9	0.157429	0.169857	0.354015	1.1705	0.839045	1.63289
	TMEM140	Inverse variance weighted	8	0.159998	0.17551	0.36197	1.17351	0.831935	1.65532
	OAS1	Inverse variance weighted	9	-0.121762	0.134413	0.365003	0.885359	0.680306	1.15222
	NTNG2	Inverse variance weighted	3	0.31325	0.345823	0.365037	1.36786	0.6945	2.6941
	XAF1	Inverse variance weighted	5	0.36728	0.417139	0.378602	1.4438	0.63743	3.27027
	RTP4	Simple mode	4	0.400467	0.391735	0.381887	1.49252	0.692579	3.21642
	LAP3	Simple mode	7	0.573169	0.611459	0.384744	1.77388	0.535105	5.88042
	IFI44	Inverse variance weighted	7	0.360848	0.422353	0.392898	1.43454	0.626902	3.28268
	PTPRN2	Simple mode	7	-0.256205	0.280496	0.396251	0.773983	0.446652	1.3412
	PARP14	Simple mode	4	-0.502317	0.510049	0.397319	0.605127	0.222681	1.64441
	FCGR1A	Inverse variance weighted	3	0.526587	0.625838	0.400118	1.69314	0.496557	5.77322
	REC8	Inverse variance weighted	3	-0.317077	0.380462	0.404619	0.728275	0.345493	1.53515
	CCNA1	Simple mode	3	-0.490915	0.469375	0.405387	0.612066	0.243926	1.53581
	APOL6	Simple mode	3	0.850071	0.824443	0.41087	2.33981	0.464944	11.775
	RTP4	Inverse variance weighted	4	0.184973	0.226423	0.413963	1.20319	0.771966	1.87529
	MT2A	Inverse variance weighted	7	-0.205385	0.253547	0.417911	0.814333	0.495426	1.33852
	GBP3	Inverse variance weighted	9	-0.125937	0.156146	0.419934	0.88167	0.649221	1.19735
	CARD16	Simple mode	3	-0.400192	0.402313	0.424684	0.670191	0.304609	1.47453
	ANKRD22	Inverse variance weighted	3	0.85174	1.09689	0.43745	2.34372	0.273033	20.1186
	TRIM5	Simple mode	3	-0.393777	0.426495	0.453328	0.674504	0.292378	1.55605
	CD1C	Simple mode	5	-0.500541	0.603801	0.453715	0.606203	0.185632	1.97963
	CD1C	Inverse variance weighted	5	-0.253754	0.353462	0.472813	0.775883	0.388081	1.55121
	CASP5	Simple mode	11	-0.289656	0.390772	0.475594	0.748521	0.347994	1.61004
	OASL	Inverse variance weighted	8	-0.1329	0.186978	0.477221	0.875552	0.606908	1.26311
	LGALS3BP	Simple mode	6	0.387894	0.505699	0.47769	1.47387	0.547017	3.97118
	GRAMD1B	Simple mode	4	-0.358448	0.444018	0.478574	0.69876	0.292666	1.66834
	APOBEC3A	Simple mode	3	0.692222	0.806421	0.481129	1.99815	0.411328	9.70662
	OASL	Simple mode	8	-0.25679	0.355542	0.493557	0.773531	0.385332	1.55282
	IFIT5	Inverse variance weighted	4	-0.1433	0.2098	0.494588	0.866494	0.574355	1.30723
	GBP3	Simple mode	9	-0.20657	0.294381	0.50276	0.813369	0.456779	1.44834
	CEACAM1	Inverse variance weighted	7	-0.282947	0.434489	0.514906	0.75356	0.321568	1.76589
	PARP14	Inverse variance weighted	4	0.18682	0.298022	0.530747	1.20541	0.672131	2.1618
	PLSCR1	Simple mode	3	-0.555869	0.7478	0.534736	0.573574	0.132449	2.48387
	TIMM10	Simple mode	6	0.272098	0.413741	0.539827	1.31272	0.583428	2.95362
	TRIM22	Simple mode	5	-0.359807	0.581527	0.56959	0.697811	0.22322	2.18144
	KLHDC8B	Simple mode	7	0.287458	0.488267	0.577516	1.33304	0.511942	3.47107
	TRIM69	Inverse variance weighted	3	0.118772	0.215818	0.582091	1.12611	0.73769	1.71906
	CCNA1	Inverse variance weighted	3	-0.132776	0.241796	0.582922	0.875662	0.545149	1.40656
	SLFN12	Inverse variance weighted	3	0.231763	0.436858	0.595751	1.26082	0.53554	2.96835
	RPH3A	Inverse variance weighted	6	-0.0845952	0.162427	0.602494	0.918884	0.668344	1.26334
	MX1	Inverse variance weighted	11	0.0963437	0.187333	0.607048	1.10114	0.762747	1.58965
	APOBEC3A	Inverse variance weighted	3	0.120543	0.243964	0.621234	1.12811	0.699334	1.81978
	CMPK2	Inverse variance weighted	3	0.308761	0.639693	0.629329	1.36174	0.388665	4.77102
	ZBP1	Inverse variance weighted	3	-0.178653	0.371257	0.630366	0.836396	0.40401	1.73154
	C1GALT1	Simple mode	6	0.168168	0.331906	0.633931	1.18314	0.61732	2.26756
	EPSTI1	Simple mode	6	-0.120321	0.237698	0.634245	0.886636	0.556433	1.41279
	GALM	Inverse variance weighted	4	0.226687	0.480095	0.636805	1.25444	0.489535	3.21451
	FBXO6	Simple mode	4	0.45377	0.880547	0.641893	1.57424	0.280242	8.84315
	IFI6	Simple mode	8	0.325138	0.674266	0.644369	1.38422	0.369198	5.18981
	OAS3	Simple mode	8	0.236018	0.491762	0.645901	1.2662	0.482953	3.31969
	IFITM3	Simple mode	6	-0.143086	0.294686	0.647811	0.866679	0.486426	1.54419
	DHX58	Simple mode	3	0.236933	0.44985	0.65099	1.26736	0.524782	3.06068
	IFI35	Simple mode	3	-0.436653	0.878712	0.668492	0.646196	0.115449	3.61692
	LGALS3BP	Inverse variance weighted	6	0.136698	0.32747	0.676358	1.14648	0.603419	2.17829
	MX2	Inverse variance weighted	6	-0.125824	0.309796	0.684631	0.88177	0.480454	1.6183
	FBXO6	Inverse variance weighted	4	0.180136	0.450551	0.689294	1.19738	0.495126	2.89567
	MX2	Simple mode	6	-0.204924	0.491201	0.693848	0.81471	0.311089	2.13364
	IFI44L	Simple mode	7	-0.271678	0.694421	0.709144	0.7621	0.195393	2.97246
	ETV7	Inverse variance weighted	3	0.0576684	0.155418	0.710597	1.05936	0.78118	1.43661
	RSAD2	Simple mode	7	0.269242	0.729687	0.724812	1.30897	0.31319	5.47082
	GRAMD1B	Inverse variance weighted	4	0.0827519	0.239831	0.730063	1.08627	0.678875	1.73815
	IFI44	Simple mode	7	-0.251573	0.709189	0.734925	0.777577	0.193673	3.12189
	NEXN	Inverse variance weighted	6	0.0853074	0.262089	0.744811	1.08905	0.651559	1.8203
	IFIT3	Inverse variance weighted	6	0.153674	0.500172	0.758659	1.16611	0.437507	3.1081
	AIM2	Simple mode	9	0.188281	0.61574	0.767578	1.20717	0.361111	4.03551
	PLSCR1	Inverse variance weighted	3	-0.0656156	0.23263	0.777897	0.936491	0.593588	1.47748
	DNASE1L3	Inverse variance weighted	4	0.0664457	0.244286	0.785623	1.0687	0.662089	1.72503
	ETV7	Simple mode	3	0.0576249	0.187465	0.787601	1.05932	0.733589	1.52968
	SPATS2L	Inverse variance weighted	3	-0.0719321	0.293324	0.806277	0.930594	0.523695	1.65365
	STAT1	Simple mode	8	0.166236	0.655431	0.807071	1.18085	0.326799	4.26687
	SLFN12	Simple mode	3	0.183535	0.682928	0.813308	1.20146	0.315056	4.58172
	ZBP1	Simple mode	3	0.131361	0.496902	0.816252	1.14038	0.430604	3.0201
	XAF1	Simple mode	5	0.151711	0.628151	0.821028	1.16382	0.339777	3.98639
	REC8	Simple mode	3	-0.136694	0.547134	0.826033	0.872237	0.298473	2.54897
	HERC6	Simple mode	5	-0.0913746	0.394259	0.828096	0.912676	0.421421	1.97659
	CEACAM1	Simple mode	7	-0.175343	0.784374	0.830529	0.839169	0.180375	3.90412
	DDX60	Simple mode	3	0.216875	0.974967	0.844619	1.24219	0.183772	8.39646
	LILRA5	Simple mode	3	-0.0742914	0.340603	0.84757	0.928401	0.476221	1.80993
	IL1RN	Simple mode	7	0.124298	0.646308	0.853835	1.13235	0.319032	4.01911
	TIMM10	Inverse variance weighted	6	0.0363919	0.198397	0.854461	1.03706	0.702953	1.52997
	CMPK2	Simple mode	3	-0.197678	0.966294	0.856835	0.820634	0.123488	5.45351
	OAS2	Simple mode	5	-0.14955	0.793149	0.859623	0.861095	0.181932	4.07561
	SAMD9L	Simple mode	5	0.0647093	0.347859	0.861481	1.06685	0.53951	2.10963
	PTPRN2	Inverse variance weighted	7	-0.0204514	0.121068	0.865856	0.979756	0.772792	1.24215
	EPSTI1	Inverse variance weighted	6	-0.0410584	0.248329	0.868678	0.959773	0.589911	1.56153
	MS4A4A	Simple mode	6	-0.0797543	0.460105	0.869184	0.923343	0.374726	2.27516
	NEXN	Simple mode	6	0.0930421	0.539752	0.8699	1.09751	0.381032	3.16121
	FCGR1A	Simple mode	3	-0.128892	0.707744	0.872279	0.879069	0.219573	3.51938
	OAS1	Simple mode	9	-0.04561	0.275216	0.872486	0.955415	0.557087	1.63855
	IFITM3	Inverse variance weighted	6	-0.0250028	0.158834	0.874918	0.975307	0.714397	1.33151
	HERC6	Inverse variance weighted	5	0.0466208	0.297345	0.87541	1.04772	0.584981	1.87652
	EIF2AK2	Simple mode	9	-0.0949345	0.603721	0.878945	0.909432	0.278531	2.96939
	CCR1	Inverse variance weighted	8	0.0329	0.221462	0.881902	1.03345	0.669539	1.59515
	ISG15	Simple mode	5	-0.10528	0.66855	0.8825	0.900072	0.24277	3.33702
	IFIT3	Simple mode	6	-0.121742	0.815802	0.887205	0.885377	0.178938	4.3808
	TRIM22	Inverse variance weighted	5	-0.0626695	0.45092	0.889465	0.939254	0.388108	2.27307
	HERC5	Simple mode	6	-0.0973732	0.69354	0.893824	0.907217	0.233001	3.53236
	NTNG2	Simple mode	3	0.0721717	0.515759	0.901533	1.07484	0.39113	2.9537
	IFI27	Inverse variance weighted	5	0.0275185	0.224191	0.902308	1.0279	0.662393	1.5951
	TRIM69	Simple mode	3	0.0461948	0.357149	0.908921	1.04728	0.520057	2.10899
	GALM	Simple mode	4	-0.0990248	0.798034	0.909094	0.90572	0.189537	4.32807
	SPATS2L	Simple mode	3	-0.0589995	0.457495	0.909187	0.942707	0.384547	2.31102
	IFI27	Simple mode	5	0.0479192	0.414049	0.913441	1.04909	0.465978	2.36187
	OAS2	Inverse variance weighted	5	-0.0753624	0.710937	0.915579	0.927407	0.230202	3.73622
	ABCA1	Simple mode	11	0.0681733	0.634694	0.916587	1.07055	0.308564	3.71424
	LGALS9	Inverse variance weighted	5	0.0164106	0.175183	0.925366	1.01655	0.721121	1.433
	MX1	Simple mode	11	0.0354132	0.380681	0.92772	1.03605	0.49129	2.18485
	MS4A4A	Inverse variance weighted	6	-0.026746	0.301793	0.929381	0.973608	0.538881	1.75904
	IFIT5	Simple mode	4	0.0468989	0.492318	0.930114	1.04802	0.399299	2.75066
	TNFAIP6	Simple mode	3	-0.0577904	0.584602	0.93027	0.943848	0.300109	2.96842
	IFIT1	Simple mode	7	0.0371419	0.419478	0.932326	1.03784	0.456104	2.36155
	MT2A	Simple mode	7	0.0232653	0.305067	0.941689	1.02354	0.562893	1.86115
	IRF7	Inverse variance weighted	5	-0.0198919	0.293304	0.945929	0.980305	0.55169	1.74191
	ABCA1	Inverse variance weighted	11	-0.0179919	0.270528	0.946975	0.982169	0.577974	1.66903
	DHRS9	Simple mode	9	-0.0175565	0.357883	0.962077	0.982597	0.487235	1.98158
	DDX60L	Simple mode	4	0.0123508	0.244392	0.962871	1.01243	0.627094	1.63454
	IRF7	Simple mode	5	-0.0277918	0.578196	0.963968	0.972591	0.313155	3.02065
	TRIM5	Inverse variance weighted	3	-0.0218463	0.517903	0.966353	0.978391	0.354539	2.69998
	DDX60L	Inverse variance weighted	4	0.00517038	0.160672	0.974329	1.00518	0.733633	1.37725
	RPH3A	Simple mode	6	0.0105665	0.326947	0.975468	1.01062	0.532459	1.91819
	DNASE1L3	Simple mode	4	0.0147255	0.500866	0.978392	1.01483	0.380232	2.70858
	ZNF438	Simple mode	5	0.0113109	0.515414	0.983543	1.01138	0.368284	2.77742
	SAMD9L	Inverse variance weighted	5	0.00446689	0.228379	0.984395	1.00448	0.642007	1.57159
	LGALS9	Simple mode	5	-0.00365823	0.384423	0.992863	0.996348	0.469012	2.1166

## Sheet: Excel S9
Supplementary Excel 9. DRUG enrich
ID	Description	BgRatio	pvalue	geneID	Count
suloctidil	suloctidil	265/19647	6.37489252001981e-72	USP18/CHMP5/PLSCR1/IFI6/OAS1/DDX58/LY6E/TNFAIP6/IFIT3/HERC6/IFI44L/IL1RN/IRF7/SPATS2L/TRIM5/TDRD7/CCL2/EIF2AK2/ZCCHC2/OAS2/DDX60/TMEM140/HIST1H2AD/TRIM22/BST2/TFEC/OASL/RTP4/RSAD2/CCNA1/MX2/SAMD9/IFIT5/DHX58/HIST1H4H/STAT1/IFI44/GBP1/IFI35/IFIH1/PARP12/CCR1/OAS3/REC8/HERC5/APOL6/IFIT2/TOR1B/MT2A/MX1/LAP3/XAF1/IFIT1/AIM2/ISG15	55
3'-Azido-3'-deoxythymidine	3'-Azido-3'-deoxythymidine	366/19647	1.53050487985319e-39	USP18/PLSCR1/IFI6/EPSTI1/OAS1/LY6E/HERC6/IFI44L/IRF7/LAMP3/IFI27/SAMD9L/CD1C/SIGLEC1/CCL2/OAS2/NEXN/LGALS9/TRIM22/BST2/RNF213/MOV10/RSAD2/MX2/PARP9/IFIT5/FCGR1A/DDX60L/STAT1/GBP1/IFI35/IFIH1/OAS3/CASP5/IFIT2/MT2A/MX1/LAP3/IFIT1/ISG15	40
